# Supplementary material for: The causal relationship between gut microbiota and leukemia: a two-sample Mendelian randomization study
Source: Front Microbiol. 2023 Nov 22;14:1293333. doi: 10.3389/fmicb.2023.1293333 (PMC10703164; doi:10.3389/fmicb.2023.1293333)
Supplement: Supplementary file 1 [file Table_1.xlsx]

## Sheet: Supplementary Table 1
Supplementary Table 1. Dataset information included in MR studies
Trait	Ncase	Ncontrol	Sample_Size	Year	Consortium	Sex	Population	Unit	Nsnp
Gut microbiota abundance (family Acidaminococcaceae id.2166)	NA	NA	14306	2021	NA	NA	European	NA	5547067
Gut microbiota abundance (family Actinomycetaceae id.421)	NA	NA	14306	2021	NA	NA	European	NA	5424030
Gut microbiota abundance (family Alcaligenaceae id.2875)	NA	NA	14306	2021	NA	NA	European	NA	5696994
Gut microbiota abundance (family Bacteroidaceae id.917)	NA	NA	14306	2021	NA	NA	European	NA	5729148
Gut microbiota abundance (family Bacteroidales S24 7group id.11173)	NA	NA	14306	2021	NA	NA	European	NA	5432872
Gut microbiota abundance (family Bifidobacteriaceae id.433)	NA	NA	14306	2021	NA	NA	European	NA	5668532
Gut microbiota abundance (family Christensenellaceae id.1866)	NA	NA	14306	2021	NA	NA	European	NA	1515865
Gut microbiota abundance (family Clostridiaceae1 id.1869)	NA	NA	14306	2021	NA	NA	European	NA	5598586
Gut microbiota abundance (family Clostridiales vadin BB60 group id.11286)	NA	NA	14306	2021	NA	NA	European	NA	5497800
Gut microbiota abundance (family Coriobacteriaceae id.811)	NA	NA	14306	2021	NA	NA	European	NA	5698092
Gut microbiota abundance (family Defluviitaleaceae id.1924)	NA	NA	14306	2021	NA	NA	European	NA	5440708
Gut microbiota abundance (family Desulfovibrionaceae id.3169)	NA	NA	14306	2021	NA	NA	European	NA	5616478
Gut microbiota abundance (family Enterobacteriaceae id.3469)	NA	NA	14306	2021	NA	NA	European	NA	5598485
Gut microbiota abundance (family Erysipelotrichaceae id.2149)	NA	NA	14306	2021	NA	NA	European	NA	5720820
Gut microbiota abundance (family Family XI id.1936)	NA	NA	14306	2021	NA	NA	European	NA	4330602
Gut microbiota abundance (family Family XIII id.1957)	NA	NA	14306	2021	NA	NA	European	NA	5620554
Gut microbiota abundance (family Lachnospiraceae id.1987)	NA	NA	14306	2021	NA	NA	European	NA	5729268
Gut microbiota abundance (family Lactobacillaceae id.1836)	NA	NA	14306	2021	NA	NA	European	NA	5401891
Gut microbiota abundance (family Methanobacteriaceae id.121)	NA	NA	14306	2021	NA	NA	European	NA	5118613
Gut microbiota abundance (family Oxalobacteraceae id.2966)	NA	NA	14306	2021	NA	NA	European	NA	5323881
Gut microbiota abundance (family Pasteurellaceae id.3689)	NA	NA	14306	2021	NA	NA	European	NA	5491834
Gut microbiota abundance (family Peptococcaceae id.2024)	NA	NA	14306	2021	NA	NA	European	NA	5490085
Gut microbiota abundance (family Peptostreptococcaceae id.2042)	NA	NA	14306	2021	NA	NA	European	NA	5643812
Gut microbiota abundance (family Porphyromonadaceae id.943)	NA	NA	14306	2021	NA	NA	European	NA	5716664
Gut microbiota abundance (family Prevotellaceae id.960)	NA	NA	14306	2021	NA	NA	European	NA	5643858
Gut microbiota abundance (family Rhodospirillaceae id.2717)	NA	NA	14306	2021	NA	NA	European	NA	5444973
Gut microbiota abundance (family Rikenellaceae id.967)	NA	NA	14306	2021	NA	NA	European	NA	5665279
Gut microbiota abundance (family Ruminococcaceae id.2050)	NA	NA	14306	2021	NA	NA	European	NA	5729189
Gut microbiota abundance (family Streptococcaceae id.1850)	NA	NA	14306	2021	NA	NA	European	NA	5648128
Gut microbiota abundance (family Veillonellaceae id.2172)	NA	NA	14306	2021	NA	NA	European	NA	5688519
Gut microbiota abundance (family Verrucomicrobiaceae id.4036)	NA	NA	14306	2021	NA	NA	European	NA	5518011
Gut microbiota abundance (family Victivallaceae id.2255)	NA	NA	14306	2021	NA	NA	European	NA	5184073
Gut microbiota abundance (genus Actinomyces id.423)	NA	NA	14306	2021	NA	NA	European	NA	5417207
Gut microbiota abundance (genus Adlercreutzia id.812)	NA	NA	14306	2021	NA	NA	European	NA	5437332
Gut microbiota abundance (genus Akkermansia id.4037)	NA	NA	14306	2021	NA	NA	European	NA	5518001
Gut microbiota abundance (genus Alistipes id.968)	NA	NA	14306	2021	NA	NA	European	NA	5662599
Gut microbiota abundance (genus Allisonella id.2174)	NA	NA	14306	2021	NA	NA	European	NA	4116508
Gut microbiota abundance (genus Alloprevotella id.961)	NA	NA	14306	2021	NA	NA	European	NA	3047413
Gut microbiota abundance (genus Anaerofilum id.2053)	NA	NA	14306	2021	NA	NA	European	NA	5321133
Gut microbiota abundance (genus Anaerostipes id.1991)	NA	NA	14306	2021	NA	NA	European	NA	5691265
Gut microbiota abundance (genus Anaerotruncus id.2054)	NA	NA	14306	2021	NA	NA	European	NA	5646976
Gut microbiota abundance (genus Bacteroides id.918)	NA	NA	14306	2021	NA	NA	European	NA	5729148
Gut microbiota abundance (genus Barnesiella id.944)	NA	NA	14306	2021	NA	NA	European	NA	5561375
Gut microbiota abundance (genus Bifidobacterium id.436)	NA	NA	14306	2021	NA	NA	European	NA	5666549
Gut microbiota abundance (genus Bilophila id.3170)	NA	NA	14306	2021	NA	NA	European	NA	5552365
Gut microbiota abundance (genus Blautia id.1992)	NA	NA	14306	2021	NA	NA	European	NA	335714
Gut microbiota abundance (genus Butyricicoccus id.2055)	NA	NA	14306	2021	NA	NA	European	NA	5648432
Gut microbiota abundance (genus Butyricimonas id.945)	NA	NA	14306	2021	NA	NA	European	NA	5487648
Gut microbiota abundance (genus Butyrivibrio id.1993)	NA	NA	14306	2021	NA	NA	European	NA	5096306
Gut microbiota abundance (genus Candidatus Soleaferrea id.11350)	NA	NA	14306	2021	NA	NA	European	NA	5372145
Gut microbiota abundance (genus Catenibacterium id.2153)	NA	NA	14306	2021	NA	NA	European	NA	4089327
Gut microbiota abundance (genus Christensenellaceae R 7group id.11283)	NA	NA	14306	2021	NA	NA	European	NA	5645310
Gut microbiota abundance (genus Clostridium innocuum group id.14397)	NA	NA	14306	2021	NA	NA	European	NA	5231958
Gut microbiota abundance (genus Clostridium sensustricto1 id.1873)	NA	NA	14306	2021	NA	NA	European	NA	5594934
Gut microbiota abundance (genus Collinsella id.815)	NA	NA	14306	2021	NA	NA	European	NA	5563963
Gut microbiota abundance (genus Coprobacter id.949)	NA	NA	14306	2021	NA	NA	European	NA	5394658
Gut microbiota abundance (genus Coprococcus1 id.11301)	NA	NA	14306	2021	NA	NA	European	NA	5649452
Gut microbiota abundance (genus Coprococcus2 id.11302)	NA	NA	14306	2021	NA	NA	European	NA	5525173
Gut microbiota abundance (genus Coprococcus3 id.11303)	NA	NA	14306	2021	NA	NA	European	NA	5637737
Gut microbiota abundance (genus Defluviitaleaceae UCG011 id.11287)	NA	NA	14306	2021	NA	NA	European	NA	5440169
Gut microbiota abundance (genus Desulfovibrio id.3173)	NA	NA	14306	2021	NA	NA	European	NA	5459163
Gut microbiota abundance (genus Dialister id.2183)	NA	NA	14306	2021	NA	NA	European	NA	5553148
Gut microbiota abundance (genus Dorea id.1997)	NA	NA	14306	2021	NA	NA	European	NA	5702812
Gut microbiota abundance (genus Eggerthella id.819)	NA	NA	14306	2021	NA	NA	European	NA	5317951
Gut microbiota abundance (genus Eisenbergiella id.11304)	NA	NA	14306	2021	NA	NA	European	NA	5348517
Gut microbiota abundance (genus Enterorhabdus id.820)	NA	NA	14306	2021	NA	NA	European	NA	5416385
Gut microbiota abundance (genus Erysipelatoclostridium id.11381)	NA	NA	14306	2021	NA	NA	European	NA	5478224
Gut microbiota abundance (genus Erysipelotrichaceae UCG003 id.11384)	NA	NA	14306	2021	NA	NA	European	NA	563252
Gut microbiota abundance (genus Escherichia Shigella id.3504)	NA	NA	14306	2021	NA	NA	European	NA	5537082
Gut microbiota abundance (genus Eubacterium brachy group id.11296)	NA	NA	14306	2021	NA	NA	European	NA	5221253
Gut microbiota abundance (genus Eubacterium coprostanoligenes group id.11375)	NA	NA	14306	2021	NA	NA	European	NA	5699448
Gut microbiota abundance (genus Eubacterium eligens group id.14372)	NA	NA	14306	2021	NA	NA	European	NA	5631614
Gut microbiota abundance (genus Eubacterium fissicatena group id.14373)	NA	NA	14306	2021	NA	NA	European	NA	5159588
Gut microbiota abundance (genus Eubacterium hallii group id.11338)	NA	NA	14306	2021	NA	NA	European	NA	5686593
Gut microbiota abundance (genus Eubacterium nodatum group id.11297)	NA	NA	14306	2021	NA	NA	European	NA	5050598
Gut microbiota abundance (genus Eubacterium oxidoreducens group id.11339)	NA	NA	14306	2021	NA	NA	European	NA	5324438
Gut microbiota abundance (genus Eubacterium rectale group id.14374)	NA	NA	14306	2021	NA	NA	European	NA	5708381
Gut microbiota abundance (genus Eubacterium ruminantium group id.11340)	NA	NA	14306	2021	NA	NA	European	NA	5427661
Gut microbiota abundance (genus Eubacterium ventriosum group id.11341)	NA	NA	14306	2021	NA	NA	European	NA	5603754
Gut microbiota abundance (genus Eubacterium xylanophilum group id.14375)	NA	NA	14306	2021	NA	NA	European	NA	5543813
Gut microbiota abundance (genus Faecalibacterium id.2057)	NA	NA	14306	2021	NA	NA	European	NA	5720140
Gut microbiota abundance (genus Family XIII AD3011 group id.11293)	NA	NA	14306	2021	NA	NA	European	NA	5577002
Gut microbiota abundance (genus Family XIII UCG001 id.11294)	NA	NA	14306	2021	NA	NA	European	NA	5521084
Gut microbiota abundance (genus Flavonifractor id.2059)	NA	NA	14306	2021	NA	NA	European	NA	5510045
Gut microbiota abundance (genus Fusicatenibacter id.11305)	NA	NA	14306	2021	NA	NA	European	NA	5697232
Gut microbiota abundance (genus Gordonibacter id.821)	NA	NA	14306	2021	NA	NA	European	NA	5165457
Gut microbiota abundance (genus Haemophilus id.3698)	NA	NA	14306	2021	NA	NA	European	NA	5481944
Gut microbiota abundance (genus Holdemanella id.11393)	NA	NA	14306	2021	NA	NA	European	NA	5421763
Gut microbiota abundance (genus Holdemania id.2157)	NA	NA	14306	2021	NA	NA	European	NA	5464928
Gut microbiota abundance (genus Howardella id.2000)	NA	NA	14306	2021	NA	NA	European	NA	5174541
Gut microbiota abundance (genus Hungatella id.11306)	NA	NA	14306	2021	NA	NA	European	NA	5211608
Gut microbiota abundance (genus Intestinibacter id.11345)	NA	NA	14306	2021	NA	NA	European	NA	5535009
Gut microbiota abundance (genus Intestinimonas id.2062)	NA	NA	14306	2021	NA	NA	European	NA	5540147
Gut microbiota abundance (genus Lachnoclostridium id.11308)	NA	NA	14306	2021	NA	NA	European	NA	5714724
Gut microbiota abundance (genus Lachnospiraceae FCS020 group id.11314)	NA	NA	14306	2021	NA	NA	European	NA	5547835
Gut microbiota abundance (genus Lachnospiraceae NC2004 group id.11316)	NA	NA	14306	2021	NA	NA	European	NA	5369940
Gut microbiota abundance (genus Lachnospiraceae ND3007 group id.11317)	NA	NA	14306	2021	NA	NA	European	NA	5629458
Gut microbiota abundance (genus Lachnospiraceae NK4A136 group id.11319)	NA	NA	14306	2021	NA	NA	European	NA	5663428
Gut microbiota abundance (genus Lachnospiraceae UCG001 id.11321)	NA	NA	14306	2021	NA	NA	European	NA	5482153
Gut microbiota abundance (genus Lachnospiraceae UCG004 id.11324)	NA	NA	14306	2021	NA	NA	European	NA	5633244
Gut microbiota abundance (genus Lachnospiraceae UCG008 id.11328)	NA	NA	14306	2021	NA	NA	European	NA	5401028
Gut microbiota abundance (genus Lachnospiraceae UCG010 id.11330)	NA	NA	14306	2021	NA	NA	European	NA	5565113
Gut microbiota abundance (genus Lachnospira id.2004)	NA	NA	14306	2021	NA	NA	European	NA	462269
Gut microbiota abundance (genus Lactobacillus id.1837)	NA	NA	14306	2021	NA	NA	European	NA	5398287
Gut microbiota abundance (genus Lactococcus id.1851)	NA	NA	14306	2021	NA	NA	European	NA	5200746
Gut microbiota abundance (genus Marvinbryantia id.2005)	NA	NA	14306	2021	NA	NA	European	NA	5507087
Gut microbiota abundance (genus Methanobrevibacter id.123)	NA	NA	14306	2021	NA	NA	European	NA	5092705
Gut microbiota abundance (genus Odoribacter id.952)	NA	NA	14306	2021	NA	NA	European	NA	5584164
Gut microbiota abundance (genus Olsenella id.822)	NA	NA	14306	2021	NA	NA	European	NA	5215565
Gut microbiota abundance (genus Oscillibacter id.2063)	NA	NA	14306	2021	NA	NA	European	NA	5450090
Gut microbiota abundance (genus Oscillospira id.2064)	NA	NA	14306	2021	NA	NA	European	NA	5487907
Gut microbiota abundance (genus Oxalobacter id.2978)	NA	NA	14306	2021	NA	NA	European	NA	5290208
Gut microbiota abundance (genus Parabacteroides id.954)	NA	NA	14306	2021	NA	NA	European	NA	5709019
Gut microbiota abundance (genus Paraprevotella id.962)	NA	NA	14306	2021	NA	NA	European	NA	5407469
Gut microbiota abundance (genus Parasutterella id.2892)	NA	NA	14306	2021	NA	NA	European	NA	5512811
Gut microbiota abundance (genus Peptococcus id.2037)	NA	NA	14306	2021	NA	NA	European	NA	5350051
Gut microbiota abundance (genus Phascolarctobacterium id.2168)	NA	NA	14306	2021	NA	NA	European	NA	5509695
Gut microbiota abundance (genus Prevotella7 id.11182)	NA	NA	14306	2021	NA	NA	European	NA	5089245
Gut microbiota abundance (genus Prevotella9 id.11183)	NA	NA	14306	2021	NA	NA	European	NA	5535200
Gut microbiota abundance (genus Rikenellaceae RC9 gut group id.11191)	NA	NA	14306	2021	NA	NA	European	NA	4945903
Gut microbiota abundance (genus Romboutsia id.11347)	NA	NA	14306	2021	NA	NA	European	NA	5594534
Gut microbiota abundance (genus Roseburia id.2012)	NA	NA	14306	2021	NA	NA	European	NA	5712148
Gut microbiota abundance (genus Ruminiclostridium5 id.11355)	NA	NA	14306	2021	NA	NA	European	NA	5653350
Gut microbiota abundance (genus Ruminiclostridium6 id.11356)	NA	NA	14306	2021	NA	NA	European	NA	5557669
Gut microbiota abundance (genus Ruminiclostridium9 id.11357)	NA	NA	14306	2021	NA	NA	European	NA	5649657
Gut microbiota abundance (genus Ruminococcaceae NK4A214 group id.11358)	NA	NA	14306	2021	NA	NA	European	NA	5616365
Gut microbiota abundance (genus Ruminococcaceae UCG002 id.11360)	NA	NA	14306	2021	NA	NA	European	NA	5694947
Gut microbiota abundance (genus Ruminococcaceae UCG003 id.11361)	NA	NA	14306	2021	NA	NA	European	NA	5624730
Gut microbiota abundance (genus Ruminococcaceae UCG004 id.11362)	NA	NA	14306	2021	NA	NA	European	NA	5478416
Gut microbiota abundance (genus Ruminococcaceae UCG005 id.11363)	NA	NA	14306	2021	NA	NA	European	NA	5638483
Gut microbiota abundance (genus Ruminococcaceae UCG009 id.11366)	NA	NA	14306	2021	NA	NA	European	NA	5418432
Gut microbiota abundance (genus Ruminococcaceae UCG010 id.11367)	NA	NA	14306	2021	NA	NA	European	NA	5545122
Gut microbiota abundance (genus Ruminococcaceae UCG011 id.11368)	NA	NA	14306	2021	NA	NA	European	NA	5176480
Gut microbiota abundance (genus Ruminococcaceae UCG013 id.11370)	NA	NA	14306	2021	NA	NA	European	NA	5642029
Gut microbiota abundance (genus Ruminococcaceae UCG014 id.11371)	NA	NA	14306	2021	NA	NA	European	NA	5582406
Gut microbiota abundance (genus Ruminococcus1 id.11373)	NA	NA	14306	2021	NA	NA	European	NA	5653204
Gut microbiota abundance (genus Ruminococcus2 id.11374)	NA	NA	14306	2021	NA	NA	European	NA	5619774
Gut microbiota abundance (genus Ruminococcus gauvreauii group id.11342)	NA	NA	14306	2021	NA	NA	European	NA	5572328
Gut microbiota abundance (genus Ruminococcus gnavus group id.14376)	NA	NA	14306	2021	NA	NA	European	NA	5381061
Gut microbiota abundance (genus Ruminococcus torques group id.14377)	NA	NA	14306	2021	NA	NA	European	NA	5709224
Gut microbiota abundance (genus Sellimonas id.14369)	NA	NA	14306	2021	NA	NA	European	NA	4950440
Gut microbiota abundance (genus Senegalimassilia id.11160)	NA	NA	14306	2021	NA	NA	European	NA	5398286
Gut microbiota abundance (genus Slackia id.825)	NA	NA	14306	2021	NA	NA	European	NA	5369110
Gut microbiota abundance (genus Streptococcus id.1853)	NA	NA	14306	2021	NA	NA	European	NA	5643866
Gut microbiota abundance (genus Subdoligranulum id.2070)	NA	NA	14306	2021	NA	NA	European	NA	5708796
Gut microbiota abundance (genus Sutterella id.2896)	NA	NA	14306	2021	NA	NA	European	NA	5586151
Gut microbiota abundance (genus Terrisporobacter id.11348)	NA	NA	14306	2021	NA	NA	European	NA	5391104
Gut microbiota abundance (genus Turicibacter id.2162)	NA	NA	14306	2021	NA	NA	European	NA	5459137
Gut microbiota abundance (genus Tyzzerella3 id.11335)	NA	NA	14306	2021	NA	NA	European	NA	5326934
Gut microbiota abundance (genus Veillonella id.2198)	NA	NA	14306	2021	NA	NA	European	NA	5486191
Acute lymphocytic leukaemia (controls excluding all cancers)	184	287136	287320	2023	FINNGEN	Males and Females	European	NA	20167370
Acute myeloid leukaemia (controls excluding all cancers)	231	287136	287367	2023	FINNGEN	Males and Females	European	NA	20167370
Chronic lymphocytic leukaemia (controls excluding all cancers)	624	287133	287757	2023	FINNGEN	Males and Females	European	NA	20167370
Chronic myeloid leukaemia (controls excluding all cancers)	106	287136	287242	2023	FINNGEN	Males and Females	European	NA	20167370
Note: Trait, Phenotype of the dataset; Ncase, Number of cases; Ncontrol, Number of controls; Nsnp, Number of available SNPs.

## Sheet: Supplementary Table 2
Supplementary Table 2. MR results for all batches
Batch	Exposure	Outcome	Method	OR	Upper	Lower	Pval	Power
1	Gut microbiota abundance (family Acidaminococcaceae id.2166)	Acute lymphocytic leukaemia (controls excluding all cancers)	Inverse variance weighted (multiplicative random effects)	1.11868	2.40285	0.52082	0.773705	0.05
1	Gut microbiota abundance (family Acidaminococcaceae id.2166)	Acute lymphocytic leukaemia (controls excluding all cancers)	MR Egger	0.325564	38.6482	0.00274247	0.578479	0.05
1	Gut microbiota abundance (family Acidaminococcaceae id.2166)	Acute lymphocytic leukaemia (controls excluding all cancers)	Inverse variance weighted (fixed effects)	1.11868	4.06732	0.307685	0.86478	0.05
1	Gut microbiota abundance (family Acidaminococcaceae id.2166)	Acute lymphocytic leukaemia (controls excluding all cancers)	Weighted median	1.14624	6.32081	0.207863	0.875495	0.05
1	Gut microbiota abundance (family Acidaminococcaceae id.2166)	Acute lymphocytic leukaemia (controls excluding all cancers)	Weighted mode	1.14041	8.99541	0.144578	0.905628	0.05
1	Gut microbiota abundance (family Acidaminococcaceae id.2166)	Acute lymphocytic leukaemia (controls excluding all cancers)	MR RAPS	1.12024	4.463	0.281186	0.872097	0.05
2	Gut microbiota abundance (family Actinomycetaceae id.421)	Acute lymphocytic leukaemia (controls excluding all cancers)	Inverse variance weighted (multiplicative random effects)	0.908592	2.99727	0.275431	0.874918	0.05
2	Gut microbiota abundance (family Actinomycetaceae id.421)	Acute lymphocytic leukaemia (controls excluding all cancers)	MR Egger	0.16318	13.445	0.00198048	0.321049	0.05
2	Gut microbiota abundance (family Actinomycetaceae id.421)	Acute lymphocytic leukaemia (controls excluding all cancers)	Inverse variance weighted (fixed effects)	0.908592	3.1489	0.262168	0.879846	0.05
2	Gut microbiota abundance (family Actinomycetaceae id.421)	Acute lymphocytic leukaemia (controls excluding all cancers)	Weighted median	0.657043	2.99307	0.144235	0.587194	0.05
2	Gut microbiota abundance (family Actinomycetaceae id.421)	Acute lymphocytic leukaemia (controls excluding all cancers)	Weighted mode	0.525771	2.71249	0.101912	0.498414	0.05
2	Gut microbiota abundance (family Actinomycetaceae id.421)	Acute lymphocytic leukaemia (controls excluding all cancers)	MR RAPS	0.905934	3.3629	0.24405	0.882637	0.05
3	Gut microbiota abundance (family Alcaligenaceae id.2875)	Acute lymphocytic leukaemia (controls excluding all cancers)	Inverse variance weighted (multiplicative random effects)	2.2368	9.82999	0.508983	0.286485	0.05
3	Gut microbiota abundance (family Alcaligenaceae id.2875)	Acute lymphocytic leukaemia (controls excluding all cancers)	MR Egger	123.986	4.14358e+07	0.000370994	0.411158	0.05
3	Gut microbiota abundance (family Alcaligenaceae id.2875)	Acute lymphocytic leukaemia (controls excluding all cancers)	Inverse variance weighted (fixed effects)	2.2368	8.26473	0.605379	0.227312	0.05
3	Gut microbiota abundance (family Alcaligenaceae id.2875)	Acute lymphocytic leukaemia (controls excluding all cancers)	Weighted median	3.93195	27.8901	0.554327	0.170768	0.05
3	Gut microbiota abundance (family Alcaligenaceae id.2875)	Acute lymphocytic leukaemia (controls excluding all cancers)	Weighted mode	6.70587	167.906	0.267821	0.280192	0.05
3	Gut microbiota abundance (family Alcaligenaceae id.2875)	Acute lymphocytic leukaemia (controls excluding all cancers)	MR RAPS	2.33833	9.19789	0.594459	0.224115	0.05
4	Gut microbiota abundance (family Bacteroidaceae id.917)	Acute lymphocytic leukaemia (controls excluding all cancers)	Inverse variance weighted (multiplicative random effects)	2.12179	5.66463	0.794754	0.133231	0.05
4	Gut microbiota abundance (family Bacteroidaceae id.917)	Acute lymphocytic leukaemia (controls excluding all cancers)	MR Egger	0.588551	18089.6	1.91487e-05	0.901454	0.05
4	Gut microbiota abundance (family Bacteroidaceae id.917)	Acute lymphocytic leukaemia (controls excluding all cancers)	Inverse variance weighted (fixed effects)	2.12179	10.8355	0.415484	0.365868	0.05
4	Gut microbiota abundance (family Bacteroidaceae id.917)	Acute lymphocytic leukaemia (controls excluding all cancers)	Weighted median	3.34449	23.6641	0.472683	0.226515	0.05
4	Gut microbiota abundance (family Bacteroidaceae id.917)	Acute lymphocytic leukaemia (controls excluding all cancers)	Weighted mode	4.46678	77.3926	0.257804	0.35088	0.05
4	Gut microbiota abundance (family Bacteroidaceae id.917)	Acute lymphocytic leukaemia (controls excluding all cancers)	MR RAPS	2.14427	12.2307	0.37593	0.39052	0.05
5	Gut microbiota abundance (family Bacteroidales S24 7group id.11173)	Acute lymphocytic leukaemia (controls excluding all cancers)	Inverse variance weighted (multiplicative random effects)	1.18842	4.09129	0.345204	0.784329	0.05
5	Gut microbiota abundance (family Bacteroidales S24 7group id.11173)	Acute lymphocytic leukaemia (controls excluding all cancers)	MR Egger	14.1854	4655.21	0.0432261	0.313543	0.05
5	Gut microbiota abundance (family Bacteroidales S24 7group id.11173)	Acute lymphocytic leukaemia (controls excluding all cancers)	Inverse variance weighted (fixed effects)	1.18842	3.17785	0.44443	0.730859	0.05
5	Gut microbiota abundance (family Bacteroidales S24 7group id.11173)	Acute lymphocytic leukaemia (controls excluding all cancers)	Weighted median	1.23603	5.17617	0.295156	0.771809	0.05
5	Gut microbiota abundance (family Bacteroidales S24 7group id.11173)	Acute lymphocytic leukaemia (controls excluding all cancers)	Weighted mode	3.62567	44.945	0.292478	0.354652	0.05
5	Gut microbiota abundance (family Bacteroidales S24 7group id.11173)	Acute lymphocytic leukaemia (controls excluding all cancers)	MR RAPS	1.20086	3.32428	0.4338	0.724582	0.05
6	Gut microbiota abundance (family Bifidobacteriaceae id.433)	Acute lymphocytic leukaemia (controls excluding all cancers)	Inverse variance weighted (multiplicative random effects)	1.96826	3.60687	1.07407	0.0284354	0.05
6	Gut microbiota abundance (family Bifidobacteriaceae id.433)	Acute lymphocytic leukaemia (controls excluding all cancers)	MR Egger	0.876232	60.2997	0.0127328	0.944613	0.05
6	Gut microbiota abundance (family Bifidobacteriaceae id.433)	Acute lymphocytic leukaemia (controls excluding all cancers)	Inverse variance weighted (fixed effects)	1.96826	5.95126	0.65096	0.230328	0.05
6	Gut microbiota abundance (family Bifidobacteriaceae id.433)	Acute lymphocytic leukaemia (controls excluding all cancers)	Weighted median	1.3742	5.92056	0.31896	0.669695	0.05
6	Gut microbiota abundance (family Bifidobacteriaceae id.433)	Acute lymphocytic leukaemia (controls excluding all cancers)	Weighted mode	1.35052	6.96238	0.261965	0.728804	0.05
6	Gut microbiota abundance (family Bifidobacteriaceae id.433)	Acute lymphocytic leukaemia (controls excluding all cancers)	MR RAPS	1.98082	6.35438	0.617471	0.250426	0.05
8	Gut microbiota abundance (family Clostridiaceae1 id.1869)	Acute lymphocytic leukaemia (controls excluding all cancers)	Inverse variance weighted (multiplicative random effects)	2.52301	9.70733	0.65575	0.178243	0.05
8	Gut microbiota abundance (family Clostridiaceae1 id.1869)	Acute lymphocytic leukaemia (controls excluding all cancers)	MR Egger	31.1823	2323.36	0.418504	0.108708	0.05
8	Gut microbiota abundance (family Clostridiaceae1 id.1869)	Acute lymphocytic leukaemia (controls excluding all cancers)	Inverse variance weighted (fixed effects)	2.52301	7.7957	0.816549	0.107861	0.05
8	Gut microbiota abundance (family Clostridiaceae1 id.1869)	Acute lymphocytic leukaemia (controls excluding all cancers)	Weighted median	2.24165	11.3815	0.441507	0.330176	0.05
8	Gut microbiota abundance (family Clostridiaceae1 id.1869)	Acute lymphocytic leukaemia (controls excluding all cancers)	Weighted mode	4.02135	44.9255	0.359957	0.287618	0.05
8	Gut microbiota abundance (family Clostridiaceae1 id.1869)	Acute lymphocytic leukaemia (controls excluding all cancers)	MR RAPS	2.6575	8.74448	0.807628	0.107746	0.05
9	Gut microbiota abundance (family Clostridiales vadin BB60 group id.11286)	Acute lymphocytic leukaemia (controls excluding all cancers)	Inverse variance weighted (multiplicative random effects)	1.04062	2.06236	0.525071	0.909172	0.05
9	Gut microbiota abundance (family Clostridiales vadin BB60 group id.11286)	Acute lymphocytic leukaemia (controls excluding all cancers)	MR Egger	6.11732	65.8173	0.568568	0.125491	0.05
9	Gut microbiota abundance (family Clostridiales vadin BB60 group id.11286)	Acute lymphocytic leukaemia (controls excluding all cancers)	Inverse variance weighted (fixed effects)	1.04062	2.35616	0.459598	0.923925	0.05
9	Gut microbiota abundance (family Clostridiales vadin BB60 group id.11286)	Acute lymphocytic leukaemia (controls excluding all cancers)	Weighted median	1.28401	3.86135	0.42697	0.656309	0.05
9	Gut microbiota abundance (family Clostridiales vadin BB60 group id.11286)	Acute lymphocytic leukaemia (controls excluding all cancers)	Weighted mode	2.11276	10.847	0.411523	0.386444	0.05
9	Gut microbiota abundance (family Clostridiales vadin BB60 group id.11286)	Acute lymphocytic leukaemia (controls excluding all cancers)	MR RAPS	1.04196	2.46732	0.440021	0.925547	0.05
10	Gut microbiota abundance (family Coriobacteriaceae id.811)	Acute lymphocytic leukaemia (controls excluding all cancers)	Inverse variance weighted (multiplicative random effects)	0.420638	2.02412	0.0874138	0.279995	0.05
10	Gut microbiota abundance (family Coriobacteriaceae id.811)	Acute lymphocytic leukaemia (controls excluding all cancers)	MR Egger	2.88992	3992.34	0.00209191	0.756645	0.05
10	Gut microbiota abundance (family Coriobacteriaceae id.811)	Acute lymphocytic leukaemia (controls excluding all cancers)	Inverse variance weighted (fixed effects)	0.420638	1.26034	0.140388	0.121928	0.05
10	Gut microbiota abundance (family Coriobacteriaceae id.811)	Acute lymphocytic leukaemia (controls excluding all cancers)	Weighted median	0.753936	4.40514	0.129036	0.753814	0.05
10	Gut microbiota abundance (family Coriobacteriaceae id.811)	Acute lymphocytic leukaemia (controls excluding all cancers)	Weighted mode	1.60362	44.6365	0.0576119	0.785176	0.05
10	Gut microbiota abundance (family Coriobacteriaceae id.811)	Acute lymphocytic leukaemia (controls excluding all cancers)	MR RAPS	0.388289	1.20806	0.124802	0.102342	0.05
11	Gut microbiota abundance (family Defluviitaleaceae id.1924)	Acute lymphocytic leukaemia (controls excluding all cancers)	Inverse variance weighted (multiplicative random effects)	1.29995	3.12481	0.54079	0.557719	0.05
11	Gut microbiota abundance (family Defluviitaleaceae id.1924)	Acute lymphocytic leukaemia (controls excluding all cancers)	MR Egger	2.19585	78.3175	0.0615668	0.635623	0.05
11	Gut microbiota abundance (family Defluviitaleaceae id.1924)	Acute lymphocytic leukaemia (controls excluding all cancers)	Inverse variance weighted (fixed effects)	1.29995	3.11774	0.542016	0.5567	0.05
11	Gut microbiota abundance (family Defluviitaleaceae id.1924)	Acute lymphocytic leukaemia (controls excluding all cancers)	Weighted median	1.34511	4.11742	0.439428	0.603478	0.05
11	Gut microbiota abundance (family Defluviitaleaceae id.1924)	Acute lymphocytic leukaemia (controls excluding all cancers)	Weighted mode	1.32626	7.15477	0.245846	0.749407	0.05
11	Gut microbiota abundance (family Defluviitaleaceae id.1924)	Acute lymphocytic leukaemia (controls excluding all cancers)	MR RAPS	1.31135	3.30708	0.519985	0.565739	0.05
12	Gut microbiota abundance (family Desulfovibrionaceae id.3169)	Acute lymphocytic leukaemia (controls excluding all cancers)	Inverse variance weighted (multiplicative random effects)	0.96407	3.22738	0.287983	0.952668	0.05
12	Gut microbiota abundance (family Desulfovibrionaceae id.3169)	Acute lymphocytic leukaemia (controls excluding all cancers)	MR Egger	0.113401	64.7812	0.000198511	0.455023	0.05
12	Gut microbiota abundance (family Desulfovibrionaceae id.3169)	Acute lymphocytic leukaemia (controls excluding all cancers)	Inverse variance weighted (fixed effects)	0.96407	3.536	0.262848	0.955991	0.05
12	Gut microbiota abundance (family Desulfovibrionaceae id.3169)	Acute lymphocytic leukaemia (controls excluding all cancers)	Weighted median	0.799497	4.33691	0.147385	0.795342	0.05
12	Gut microbiota abundance (family Desulfovibrionaceae id.3169)	Acute lymphocytic leukaemia (controls excluding all cancers)	Weighted mode	0.73047	7.70874	0.0692183	0.800513	0.05
12	Gut microbiota abundance (family Desulfovibrionaceae id.3169)	Acute lymphocytic leukaemia (controls excluding all cancers)	MR RAPS	0.962981	3.8084	0.243496	0.957116	0.05
13	Gut microbiota abundance (family Enterobacteriaceae id.3469)	Acute lymphocytic leukaemia (controls excluding all cancers)	Inverse variance weighted (multiplicative random effects)	0.768825	4.32771	0.136583	0.765551	0.05
13	Gut microbiota abundance (family Enterobacteriaceae id.3469)	Acute lymphocytic leukaemia (controls excluding all cancers)	MR Egger	31.3298	4.03022e+07	2.4355e-05	0.563222	0.05
13	Gut microbiota abundance (family Enterobacteriaceae id.3469)	Acute lymphocytic leukaemia (controls excluding all cancers)	Inverse variance weighted (fixed effects)	0.768825	3.50677	0.168557	0.73421	0.05
13	Gut microbiota abundance (family Enterobacteriaceae id.3469)	Acute lymphocytic leukaemia (controls excluding all cancers)	Weighted median	1.52036	10.2037	0.226537	0.666238	0.05
13	Gut microbiota abundance (family Enterobacteriaceae id.3469)	Acute lymphocytic leukaemia (controls excluding all cancers)	Weighted mode	2.50266	29.7496	0.210534	0.500198	0.05
13	Gut microbiota abundance (family Enterobacteriaceae id.3469)	Acute lymphocytic leukaemia (controls excluding all cancers)	MR RAPS	0.758257	3.72831	0.154213	0.73344	0.05
14	Gut microbiota abundance (family Erysipelotrichaceae id.2149)	Acute lymphocytic leukaemia (controls excluding all cancers)	Inverse variance weighted (multiplicative random effects)	0.491052	1.54773	0.155797	0.224649	0.05
14	Gut microbiota abundance (family Erysipelotrichaceae id.2149)	Acute lymphocytic leukaemia (controls excluding all cancers)	MR Egger	0.419824	133.71	0.00131817	0.748996	0.05
14	Gut microbiota abundance (family Erysipelotrichaceae id.2149)	Acute lymphocytic leukaemia (controls excluding all cancers)	Inverse variance weighted (fixed effects)	0.491052	1.59779	0.150916	0.237405	0.05
14	Gut microbiota abundance (family Erysipelotrichaceae id.2149)	Acute lymphocytic leukaemia (controls excluding all cancers)	Weighted median	1.15253	5.76481	0.230421	0.862774	0.05
14	Gut microbiota abundance (family Erysipelotrichaceae id.2149)	Acute lymphocytic leukaemia (controls excluding all cancers)	Weighted mode	1.67381	23.0094	0.12176	0.706813	0.05
14	Gut microbiota abundance (family Erysipelotrichaceae id.2149)	Acute lymphocytic leukaemia (controls excluding all cancers)	MR RAPS	0.476523	1.65401	0.137287	0.243027	0.05
15	Gut microbiota abundance (family Family XI id.1936)	Acute lymphocytic leukaemia (controls excluding all cancers)	Inverse variance weighted (multiplicative random effects)	1.85724	3.27665	1.0527	0.0325735	0.05
15	Gut microbiota abundance (family Family XI id.1936)	Acute lymphocytic leukaemia (controls excluding all cancers)	MR Egger	0.178733	18.9928	0.00168198	0.416422	0.05
15	Gut microbiota abundance (family Family XI id.1936)	Acute lymphocytic leukaemia (controls excluding all cancers)	Inverse variance weighted (fixed effects)	1.85724	3.40464	1.01312	0.0452668	0.05
15	Gut microbiota abundance (family Family XI id.1936)	Acute lymphocytic leukaemia (controls excluding all cancers)	Weighted median	2.07231	4.7971	0.895225	0.0888408	0.05
15	Gut microbiota abundance (family Family XI id.1936)	Acute lymphocytic leukaemia (controls excluding all cancers)	Weighted mode	2.63425	10.0641	0.689508	0.199596	0.05
15	Gut microbiota abundance (family Family XI id.1936)	Acute lymphocytic leukaemia (controls excluding all cancers)	MR RAPS	1.89865	3.62151	0.995408	0.0516513	0.05
16	Gut microbiota abundance (family Family XIII id.1957)	Acute lymphocytic leukaemia (controls excluding all cancers)	Inverse variance weighted (multiplicative random effects)	0.382225	0.841963	0.173518	0.0169898	0.05
16	Gut microbiota abundance (family Family XIII id.1957)	Acute lymphocytic leukaemia (controls excluding all cancers)	MR Egger	0.288923	369.942	0.000225647	0.688771	0.05
16	Gut microbiota abundance (family Family XIII id.1957)	Acute lymphocytic leukaemia (controls excluding all cancers)	Inverse variance weighted (fixed effects)	0.382225	1.78689	0.0817597	0.221603	0.05
16	Gut microbiota abundance (family Family XIII id.1957)	Acute lymphocytic leukaemia (controls excluding all cancers)	Weighted median	0.370809	2.47122	0.0556402	0.305299	0.05
16	Gut microbiota abundance (family Family XIII id.1957)	Acute lymphocytic leukaemia (controls excluding all cancers)	Weighted mode	0.3701	5.85309	0.0234021	0.506877	0.05
16	Gut microbiota abundance (family Family XIII id.1957)	Acute lymphocytic leukaemia (controls excluding all cancers)	MR RAPS	0.378275	1.98052	0.0722497	0.249755	0.05
17	Gut microbiota abundance (family Lachnospiraceae id.1987)	Acute lymphocytic leukaemia (controls excluding all cancers)	Inverse variance weighted (multiplicative random effects)	3.68718	9.17195	1.48227	0.00500831	0.05
17	Gut microbiota abundance (family Lachnospiraceae id.1987)	Acute lymphocytic leukaemia (controls excluding all cancers)	MR Egger	0.28835	59.6215	0.00139456	0.623455	0.05
17	Gut microbiota abundance (family Lachnospiraceae id.1987)	Acute lymphocytic leukaemia (controls excluding all cancers)	Inverse variance weighted (fixed effects)	3.68718	11.7305	1.15897	0.0271155	0.05
17	Gut microbiota abundance (family Lachnospiraceae id.1987)	Acute lymphocytic leukaemia (controls excluding all cancers)	Weighted median	3.11199	14.0799	0.687825	0.140457	0.05
17	Gut microbiota abundance (family Lachnospiraceae id.1987)	Acute lymphocytic leukaemia (controls excluding all cancers)	Weighted mode	1.40392	20.605	0.0956562	0.808355	0.05
17	Gut microbiota abundance (family Lachnospiraceae id.1987)	Acute lymphocytic leukaemia (controls excluding all cancers)	MR RAPS	3.81709	13.1561	1.10748	0.0338621	0.05
18	Gut microbiota abundance (family Lactobacillaceae id.1836)	Acute lymphocytic leukaemia (controls excluding all cancers)	Inverse variance weighted (multiplicative random effects)	0.977664	2.14256	0.446114	0.954999	0.05
18	Gut microbiota abundance (family Lactobacillaceae id.1836)	Acute lymphocytic leukaemia (controls excluding all cancers)	MR Egger	0.435297	6.67607	0.0283825	0.477345	0.05
18	Gut microbiota abundance (family Lactobacillaceae id.1836)	Acute lymphocytic leukaemia (controls excluding all cancers)	Inverse variance weighted (fixed effects)	0.977664	2.45516	0.389314	0.961649	0.05
18	Gut microbiota abundance (family Lactobacillaceae id.1836)	Acute lymphocytic leukaemia (controls excluding all cancers)	Weighted median	0.925249	3.15888	0.27101	0.901304	0.05
18	Gut microbiota abundance (family Lactobacillaceae id.1836)	Acute lymphocytic leukaemia (controls excluding all cancers)	Weighted mode	0.724125	3.07352	0.170605	0.6799	0.05
18	Gut microbiota abundance (family Lactobacillaceae id.1836)	Acute lymphocytic leukaemia (controls excluding all cancers)	MR RAPS	0.977059	2.59237	0.368252	0.962819	0.05
19	Gut microbiota abundance (family Methanobacteriaceae id.121)	Acute lymphocytic leukaemia (controls excluding all cancers)	Inverse variance weighted (multiplicative random effects)	0.745148	1.37435	0.404004	0.346254	0.05
19	Gut microbiota abundance (family Methanobacteriaceae id.121)	Acute lymphocytic leukaemia (controls excluding all cancers)	MR Egger	0.650356	13.4467	0.0314547	0.752833	0.05
19	Gut microbiota abundance (family Methanobacteriaceae id.121)	Acute lymphocytic leukaemia (controls excluding all cancers)	Inverse variance weighted (fixed effects)	0.745148	1.43354	0.387326	0.378214	0.05
19	Gut microbiota abundance (family Methanobacteriaceae id.121)	Acute lymphocytic leukaemia (controls excluding all cancers)	Weighted median	1.02222	2.45686	0.425309	0.960831	0.05
19	Gut microbiota abundance (family Methanobacteriaceae id.121)	Acute lymphocytic leukaemia (controls excluding all cancers)	Weighted mode	1.1149	4.01449	0.309628	0.871976	0.05
19	Gut microbiota abundance (family Methanobacteriaceae id.121)	Acute lymphocytic leukaemia (controls excluding all cancers)	MR RAPS	0.737068	1.46889	0.369849	0.385881	0.05
20	Gut microbiota abundance (family Oxalobacteraceae id.2966)	Acute lymphocytic leukaemia (controls excluding all cancers)	Inverse variance weighted (multiplicative random effects)	1.3691	2.59352	0.722738	0.335141	0.05
20	Gut microbiota abundance (family Oxalobacteraceae id.2966)	Acute lymphocytic leukaemia (controls excluding all cancers)	MR Egger	1.62956	27.9747	0.0949243	0.715344	0.05
20	Gut microbiota abundance (family Oxalobacteraceae id.2966)	Acute lymphocytic leukaemia (controls excluding all cancers)	Inverse variance weighted (fixed effects)	1.3691	2.46284	0.761086	0.294329	0.05
20	Gut microbiota abundance (family Oxalobacteraceae id.2966)	Acute lymphocytic leukaemia (controls excluding all cancers)	Weighted median	0.92044	2.09529	0.40434	0.84341	0.05
20	Gut microbiota abundance (family Oxalobacteraceae id.2966)	Acute lymphocytic leukaemia (controls excluding all cancers)	Weighted mode	0.737895	2.7225	0.199996	0.656297	0.05
20	Gut microbiota abundance (family Oxalobacteraceae id.2966)	Acute lymphocytic leukaemia (controls excluding all cancers)	MR RAPS	1.39209	2.57841	0.751592	0.292828	0.05
21	Gut microbiota abundance (family Pasteurellaceae id.3689)	Acute lymphocytic leukaemia (controls excluding all cancers)	Inverse variance weighted (multiplicative random effects)	0.442778	0.802457	0.244315	0.00724358	0.05
21	Gut microbiota abundance (family Pasteurellaceae id.3689)	Acute lymphocytic leukaemia (controls excluding all cancers)	MR Egger	0.12342	0.676144	0.0225284	0.0214026	0.05
21	Gut microbiota abundance (family Pasteurellaceae id.3689)	Acute lymphocytic leukaemia (controls excluding all cancers)	Inverse variance weighted (fixed effects)	0.442778	0.905661	0.216475	0.0256543	0.05
21	Gut microbiota abundance (family Pasteurellaceae id.3689)	Acute lymphocytic leukaemia (controls excluding all cancers)	Weighted median	0.383677	1.03923	0.141651	0.0595238	0.05
21	Gut microbiota abundance (family Pasteurellaceae id.3689)	Acute lymphocytic leukaemia (controls excluding all cancers)	Weighted mode	0.346601	1.29568	0.0927177	0.141246	0.05
21	Gut microbiota abundance (family Pasteurellaceae id.3689)	Acute lymphocytic leukaemia (controls excluding all cancers)	MR RAPS	0.434292	0.926519	0.203568	0.0309729	0.05
22	Gut microbiota abundance (family Peptococcaceae id.2024)	Acute lymphocytic leukaemia (controls excluding all cancers)	Inverse variance weighted (multiplicative random effects)	1.15003	3.4246	0.386194	0.801753	0.05
22	Gut microbiota abundance (family Peptococcaceae id.2024)	Acute lymphocytic leukaemia (controls excluding all cancers)	MR Egger	6.82373	170.709	0.272765	0.208084	0.05
22	Gut microbiota abundance (family Peptococcaceae id.2024)	Acute lymphocytic leukaemia (controls excluding all cancers)	Inverse variance weighted (fixed effects)	1.15003	3.22084	0.410625	0.790213	0.05
22	Gut microbiota abundance (family Peptococcaceae id.2024)	Acute lymphocytic leukaemia (controls excluding all cancers)	Weighted median	1.6918	6.78322	0.421949	0.458016	0.05
22	Gut microbiota abundance (family Peptococcaceae id.2024)	Acute lymphocytic leukaemia (controls excluding all cancers)	Weighted mode	2.31894	14.3023	0.375987	0.394974	0.05
22	Gut microbiota abundance (family Peptococcaceae id.2024)	Acute lymphocytic leukaemia (controls excluding all cancers)	MR RAPS	1.15647	3.40562	0.392712	0.791922	0.05
23	Gut microbiota abundance (family Peptostreptococcaceae id.2042)	Acute lymphocytic leukaemia (controls excluding all cancers)	Inverse variance weighted (multiplicative random effects)	0.900228	2.56562	0.315873	0.844059	0.05
23	Gut microbiota abundance (family Peptostreptococcaceae id.2042)	Acute lymphocytic leukaemia (controls excluding all cancers)	MR Egger	4.28967	55.5121	0.331481	0.241065	0.05
23	Gut microbiota abundance (family Peptostreptococcaceae id.2042)	Acute lymphocytic leukaemia (controls excluding all cancers)	Inverse variance weighted (fixed effects)	0.900228	2.28976	0.353929	0.825347	0.05
23	Gut microbiota abundance (family Peptostreptococcaceae id.2042)	Acute lymphocytic leukaemia (controls excluding all cancers)	Weighted median	0.674841	2.43094	0.18734	0.547523	0.05
23	Gut microbiota abundance (family Peptostreptococcaceae id.2042)	Acute lymphocytic leukaemia (controls excluding all cancers)	Weighted mode	1.06715	6.27267	0.18155	0.943853	0.05
23	Gut microbiota abundance (family Peptostreptococcaceae id.2042)	Acute lymphocytic leukaemia (controls excluding all cancers)	MR RAPS	0.895373	2.37396	0.337702	0.8242	0.05
24	Gut microbiota abundance (family Porphyromonadaceae id.943)	Acute lymphocytic leukaemia (controls excluding all cancers)	Inverse variance weighted (multiplicative random effects)	0.958443	8.19485	0.112096	0.969076	0.05
24	Gut microbiota abundance (family Porphyromonadaceae id.943)	Acute lymphocytic leukaemia (controls excluding all cancers)	MR Egger	0.125074	16203.4	9.65448e-07	0.68366	0.05
24	Gut microbiota abundance (family Porphyromonadaceae id.943)	Acute lymphocytic leukaemia (controls excluding all cancers)	Inverse variance weighted (fixed effects)	0.958443	5.10857	0.179818	0.960349	0.05
24	Gut microbiota abundance (family Porphyromonadaceae id.943)	Acute lymphocytic leukaemia (controls excluding all cancers)	Weighted median	0.898477	9.76267	0.0826886	0.929913	0.05
24	Gut microbiota abundance (family Porphyromonadaceae id.943)	Acute lymphocytic leukaemia (controls excluding all cancers)	Weighted mode	1.50819	53.855	0.0422365	0.829254	0.05
24	Gut microbiota abundance (family Porphyromonadaceae id.943)	Acute lymphocytic leukaemia (controls excluding all cancers)	MR RAPS	0.955518	5.44884	0.167561	0.959144	0.05
25	Gut microbiota abundance (family Prevotellaceae id.960)	Acute lymphocytic leukaemia (controls excluding all cancers)	Inverse variance weighted (multiplicative random effects)	0.661632	1.78388	0.245396	0.414368	0.05
25	Gut microbiota abundance (family Prevotellaceae id.960)	Acute lymphocytic leukaemia (controls excluding all cancers)	MR Egger	9.40001	425.792	0.20752	0.230918	0.05
25	Gut microbiota abundance (family Prevotellaceae id.960)	Acute lymphocytic leukaemia (controls excluding all cancers)	Inverse variance weighted (fixed effects)	0.661632	1.66688	0.262621	0.380943	0.05
25	Gut microbiota abundance (family Prevotellaceae id.960)	Acute lymphocytic leukaemia (controls excluding all cancers)	Weighted median	0.606326	2.26705	0.162163	0.457123	0.05
25	Gut microbiota abundance (family Prevotellaceae id.960)	Acute lymphocytic leukaemia (controls excluding all cancers)	Weighted mode	0.700281	6.43373	0.0762222	0.757208	0.05
25	Gut microbiota abundance (family Prevotellaceae id.960)	Acute lymphocytic leukaemia (controls excluding all cancers)	MR RAPS	0.647481	1.70152	0.246387	0.377906	0.05
26	Gut microbiota abundance (family Rhodospirillaceae id.2717)	Acute lymphocytic leukaemia (controls excluding all cancers)	Inverse variance weighted (multiplicative random effects)	1.45463	2.98262	0.709425	0.306344	0.05
26	Gut microbiota abundance (family Rhodospirillaceae id.2717)	Acute lymphocytic leukaemia (controls excluding all cancers)	MR Egger	5.54013	200.363	0.153187	0.315417	0.05
26	Gut microbiota abundance (family Rhodospirillaceae id.2717)	Acute lymphocytic leukaemia (controls excluding all cancers)	Inverse variance weighted (fixed effects)	1.45463	3.27857	0.645385	0.366082	0.05
26	Gut microbiota abundance (family Rhodospirillaceae id.2717)	Acute lymphocytic leukaemia (controls excluding all cancers)	Weighted median	0.937205	2.83999	0.309281	0.908719	0.05
26	Gut microbiota abundance (family Rhodospirillaceae id.2717)	Acute lymphocytic leukaemia (controls excluding all cancers)	Weighted mode	0.844427	3.60861	0.197599	0.824096	0.05
26	Gut microbiota abundance (family Rhodospirillaceae id.2717)	Acute lymphocytic leukaemia (controls excluding all cancers)	MR RAPS	1.47465	3.48876	0.623312	0.376655	0.05
27	Gut microbiota abundance (family Rikenellaceae id.967)	Acute lymphocytic leukaemia (controls excluding all cancers)	Inverse variance weighted (multiplicative random effects)	1.30092	3.48321	0.485874	0.600597	0.05
27	Gut microbiota abundance (family Rikenellaceae id.967)	Acute lymphocytic leukaemia (controls excluding all cancers)	MR Egger	0.335904	9.15637	0.0123228	0.493292	0.05
27	Gut microbiota abundance (family Rikenellaceae id.967)	Acute lymphocytic leukaemia (controls excluding all cancers)	Inverse variance weighted (fixed effects)	1.30092	3.47732	0.486698	0.59997	0.05
27	Gut microbiota abundance (family Rikenellaceae id.967)	Acute lymphocytic leukaemia (controls excluding all cancers)	Weighted median	1.75511	7.22788	0.426182	0.436002	0.05
27	Gut microbiota abundance (family Rikenellaceae id.967)	Acute lymphocytic leukaemia (controls excluding all cancers)	Weighted mode	2.48177	32.8859	0.187289	0.501068	0.05
27	Gut microbiota abundance (family Rikenellaceae id.967)	Acute lymphocytic leukaemia (controls excluding all cancers)	MR RAPS	1.31757	3.70221	0.468904	0.600834	0.05
28	Gut microbiota abundance (family Ruminococcaceae id.2050)	Acute lymphocytic leukaemia (controls excluding all cancers)	Inverse variance weighted (multiplicative random effects)	1.10844	5.37975	0.228384	0.89835	0.05
28	Gut microbiota abundance (family Ruminococcaceae id.2050)	Acute lymphocytic leukaemia (controls excluding all cancers)	MR Egger	1.68218	109.392	0.0258678	0.785239	0.05
28	Gut microbiota abundance (family Ruminococcaceae id.2050)	Acute lymphocytic leukaemia (controls excluding all cancers)	Inverse variance weighted (fixed effects)	1.10844	3.45734	0.355375	0.859196	0.05
28	Gut microbiota abundance (family Ruminococcaceae id.2050)	Acute lymphocytic leukaemia (controls excluding all cancers)	Weighted median	1.13721	5.74611	0.225063	0.876376	0.05
28	Gut microbiota abundance (family Ruminococcaceae id.2050)	Acute lymphocytic leukaemia (controls excluding all cancers)	Weighted mode	1.22281	10.3854	0.143977	0.857867	0.05
28	Gut microbiota abundance (family Ruminococcaceae id.2050)	Acute lymphocytic leukaemia (controls excluding all cancers)	MR RAPS	1.11566	3.63696	0.342235	0.855952	0.05
29	Gut microbiota abundance (family Streptococcaceae id.1850)	Acute lymphocytic leukaemia (controls excluding all cancers)	Inverse variance weighted (multiplicative random effects)	0.556675	1.98193	0.156356	0.365922	0.05
29	Gut microbiota abundance (family Streptococcaceae id.1850)	Acute lymphocytic leukaemia (controls excluding all cancers)	MR Egger	0.0300566	12.5096	7.22168e-05	0.225103	0.05
29	Gut microbiota abundance (family Streptococcaceae id.1850)	Acute lymphocytic leukaemia (controls excluding all cancers)	Inverse variance weighted (fixed effects)	0.556675	1.90266	0.162871	0.350217	0.05
29	Gut microbiota abundance (family Streptococcaceae id.1850)	Acute lymphocytic leukaemia (controls excluding all cancers)	Weighted median	1.20934	6.59562	0.221737	0.826171	0.05
29	Gut microbiota abundance (family Streptococcaceae id.1850)	Acute lymphocytic leukaemia (controls excluding all cancers)	Weighted mode	1.26141	17.1169	0.0929582	0.865304	0.05
29	Gut microbiota abundance (family Streptococcaceae id.1850)	Acute lymphocytic leukaemia (controls excluding all cancers)	MR RAPS	0.538988	1.93819	0.149886	0.343873	0.05
30	Gut microbiota abundance (family Veillonellaceae id.2172)	Acute lymphocytic leukaemia (controls excluding all cancers)	Inverse variance weighted (multiplicative random effects)	1.31511	2.83276	0.610544	0.484122	0.05
30	Gut microbiota abundance (family Veillonellaceae id.2172)	Acute lymphocytic leukaemia (controls excluding all cancers)	MR Egger	1.00088	5.6323	0.177861	0.999153	0.05
30	Gut microbiota abundance (family Veillonellaceae id.2172)	Acute lymphocytic leukaemia (controls excluding all cancers)	Inverse variance weighted (fixed effects)	1.31511	2.93618	0.589039	0.503846	0.05
30	Gut microbiota abundance (family Veillonellaceae id.2172)	Acute lymphocytic leukaemia (controls excluding all cancers)	Weighted median	1.27583	4.06334	0.40059	0.680227	0.05
30	Gut microbiota abundance (family Veillonellaceae id.2172)	Acute lymphocytic leukaemia (controls excluding all cancers)	Weighted mode	0.704984	6.27552	0.0791971	0.757786	0.05
30	Gut microbiota abundance (family Veillonellaceae id.2172)	Acute lymphocytic leukaemia (controls excluding all cancers)	MR RAPS	1.33619	3.08818	0.578144	0.497728	0.05
31	Gut microbiota abundance (family Verrucomicrobiaceae id.4036)	Acute lymphocytic leukaemia (controls excluding all cancers)	Inverse variance weighted (multiplicative random effects)	0.886687	2.71556	0.289521	0.8332	0.05
31	Gut microbiota abundance (family Verrucomicrobiaceae id.4036)	Acute lymphocytic leukaemia (controls excluding all cancers)	MR Egger	6.8253	468.63	0.0994061	0.338022	0.05
31	Gut microbiota abundance (family Verrucomicrobiaceae id.4036)	Acute lymphocytic leukaemia (controls excluding all cancers)	Inverse variance weighted (fixed effects)	0.886687	2.37021	0.331706	0.810537	0.05
31	Gut microbiota abundance (family Verrucomicrobiaceae id.4036)	Acute lymphocytic leukaemia (controls excluding all cancers)	Weighted median	1.79151	8.04428	0.398979	0.44672	0.05
31	Gut microbiota abundance (family Verrucomicrobiaceae id.4036)	Acute lymphocytic leukaemia (controls excluding all cancers)	Weighted mode	3.00481	24.8239	0.363717	0.331216	0.05
31	Gut microbiota abundance (family Verrucomicrobiaceae id.4036)	Acute lymphocytic leukaemia (controls excluding all cancers)	MR RAPS	0.880656	2.45775	0.315555	0.808237	0.05
32	Gut microbiota abundance (family Victivallaceae id.2255)	Acute lymphocytic leukaemia (controls excluding all cancers)	Inverse variance weighted (multiplicative random effects)	0.981122	2.02281	0.475872	0.958826	0.05
32	Gut microbiota abundance (family Victivallaceae id.2255)	Acute lymphocytic leukaemia (controls excluding all cancers)	MR Egger	0.230374	12.7933	0.00414844	0.432353	0.05
32	Gut microbiota abundance (family Victivallaceae id.2255)	Acute lymphocytic leukaemia (controls excluding all cancers)	Inverse variance weighted (fixed effects)	0.981122	1.77335	0.542816	0.949682	0.05
32	Gut microbiota abundance (family Victivallaceae id.2255)	Acute lymphocytic leukaemia (controls excluding all cancers)	Weighted median	0.841665	1.93864	0.365411	0.685533	0.05
32	Gut microbiota abundance (family Victivallaceae id.2255)	Acute lymphocytic leukaemia (controls excluding all cancers)	Weighted mode	0.618029	2.62047	0.14576	0.530131	0.05
32	Gut microbiota abundance (family Victivallaceae id.2255)	Acute lymphocytic leukaemia (controls excluding all cancers)	MR RAPS	0.980036	1.81387	0.529516	0.948808	0.05
33	Gut microbiota abundance (genus Actinomyces id.423)	Acute lymphocytic leukaemia (controls excluding all cancers)	Inverse variance weighted (multiplicative random effects)	1.2085	4.23684	0.344706	0.767312	0.05
33	Gut microbiota abundance (genus Actinomyces id.423)	Acute lymphocytic leukaemia (controls excluding all cancers)	MR Egger	0.770038	49.9386	0.0118737	0.884187	0.05
33	Gut microbiota abundance (genus Actinomyces id.423)	Acute lymphocytic leukaemia (controls excluding all cancers)	Inverse variance weighted (fixed effects)	1.2085	3.14456	0.464442	0.69791	0.05
33	Gut microbiota abundance (genus Actinomyces id.423)	Acute lymphocytic leukaemia (controls excluding all cancers)	Weighted median	0.987542	3.99243	0.244272	0.985967	0.05
33	Gut microbiota abundance (genus Actinomyces id.423)	Acute lymphocytic leukaemia (controls excluding all cancers)	Weighted mode	0.815603	6.4477	0.10317	0.853158	0.05
33	Gut microbiota abundance (genus Actinomyces id.423)	Acute lymphocytic leukaemia (controls excluding all cancers)	MR RAPS	1.22577	3.31382	0.453407	0.688282	0.05
34	Gut microbiota abundance (genus Adlercreutzia id.812)	Acute lymphocytic leukaemia (controls excluding all cancers)	Inverse variance weighted (multiplicative random effects)	0.392018	1.32473	0.116007	0.131721	0.05
34	Gut microbiota abundance (genus Adlercreutzia id.812)	Acute lymphocytic leukaemia (controls excluding all cancers)	MR Egger	0.246909	240.918	0.000253049	0.629008	0.05
34	Gut microbiota abundance (genus Adlercreutzia id.812)	Acute lymphocytic leukaemia (controls excluding all cancers)	Inverse variance weighted (fixed effects)	0.392018	1.28915	0.119209	0.123115	0.05
34	Gut microbiota abundance (genus Adlercreutzia id.812)	Acute lymphocytic leukaemia (controls excluding all cancers)	Weighted median	0.417962	2.04026	0.0856226	0.280829	0.05
34	Gut microbiota abundance (genus Adlercreutzia id.812)	Acute lymphocytic leukaemia (controls excluding all cancers)	Weighted mode	0.441466	5.50127	0.0354268	0.553172	0.05
34	Gut microbiota abundance (genus Adlercreutzia id.812)	Acute lymphocytic leukaemia (controls excluding all cancers)	MR RAPS	0.377481	1.33513	0.106726	0.130645	0.05
35	Gut microbiota abundance (genus Akkermansia id.4037)	Acute lymphocytic leukaemia (controls excluding all cancers)	Inverse variance weighted (multiplicative random effects)	0.887898	2.71827	0.290024	0.835011	0.05
35	Gut microbiota abundance (genus Akkermansia id.4037)	Acute lymphocytic leukaemia (controls excluding all cancers)	MR Egger	6.91598	471.887	0.101361	0.334204	0.05
35	Gut microbiota abundance (genus Akkermansia id.4037)	Acute lymphocytic leukaemia (controls excluding all cancers)	Inverse variance weighted (fixed effects)	0.887898	2.37256	0.332283	0.812577	0.05
35	Gut microbiota abundance (genus Akkermansia id.4037)	Acute lymphocytic leukaemia (controls excluding all cancers)	Weighted median	1.80118	7.3723	0.440061	0.413132	0.05
35	Gut microbiota abundance (genus Akkermansia id.4037)	Acute lymphocytic leukaemia (controls excluding all cancers)	Weighted mode	3.00736	22.9607	0.3939	0.313352	0.05
35	Gut microbiota abundance (genus Akkermansia id.4037)	Acute lymphocytic leukaemia (controls excluding all cancers)	MR RAPS	0.881933	2.46027	0.316146	0.810304	0.05
36	Gut microbiota abundance (genus Alistipes id.968)	Acute lymphocytic leukaemia (controls excluding all cancers)	Inverse variance weighted (multiplicative random effects)	1.52067	5.22414	0.442647	0.505615	0.05
36	Gut microbiota abundance (genus Alistipes id.968)	Acute lymphocytic leukaemia (controls excluding all cancers)	MR Egger	0.64638	751.434	0.000556014	0.893471	0.05
36	Gut microbiota abundance (genus Alistipes id.968)	Acute lymphocytic leukaemia (controls excluding all cancers)	Inverse variance weighted (fixed effects)	1.52067	5.90137	0.39185	0.544619	0.05
36	Gut microbiota abundance (genus Alistipes id.968)	Acute lymphocytic leukaemia (controls excluding all cancers)	Weighted median	1.53762	11.353	0.20825	0.673179	0.05
36	Gut microbiota abundance (genus Alistipes id.968)	Acute lymphocytic leukaemia (controls excluding all cancers)	Weighted mode	2.69976	60.4266	0.12062	0.545171	0.05
36	Gut microbiota abundance (genus Alistipes id.968)	Acute lymphocytic leukaemia (controls excluding all cancers)	MR RAPS	1.54691	6.49747	0.368288	0.551305	0.05
37	Gut microbiota abundance (genus Allisonella id.2174)	Acute lymphocytic leukaemia (controls excluding all cancers)	Inverse variance weighted (multiplicative random effects)	0.864733	1.29008	0.579624	0.476425	0.05
37	Gut microbiota abundance (genus Allisonella id.2174)	Acute lymphocytic leukaemia (controls excluding all cancers)	MR Egger	0.312545	52.4995	0.00186067	0.602552	0.05
37	Gut microbiota abundance (genus Allisonella id.2174)	Acute lymphocytic leukaemia (controls excluding all cancers)	Inverse variance weighted (fixed effects)	0.864733	1.62848	0.45918	0.652694	0.05
37	Gut microbiota abundance (genus Allisonella id.2174)	Acute lymphocytic leukaemia (controls excluding all cancers)	Weighted median	0.887706	1.99889	0.394229	0.773637	0.05
37	Gut microbiota abundance (genus Allisonella id.2174)	Acute lymphocytic leukaemia (controls excluding all cancers)	Weighted mode	0.626487	1.98925	0.197303	0.457826	0.05
37	Gut microbiota abundance (genus Allisonella id.2174)	Acute lymphocytic leukaemia (controls excluding all cancers)	MR RAPS	0.862775	1.69045	0.440345	0.667105	0.05
38	Gut microbiota abundance (genus Alloprevotella id.961)	Acute lymphocytic leukaemia (controls excluding all cancers)	Inverse variance weighted (multiplicative random effects)	1.93889	3.95017	0.951677	0.0682144	0.05
38	Gut microbiota abundance (genus Alloprevotella id.961)	Acute lymphocytic leukaemia (controls excluding all cancers)	MR Egger	20.4419	254995	0.00163874	0.439801	0.05
38	Gut microbiota abundance (genus Alloprevotella id.961)	Acute lymphocytic leukaemia (controls excluding all cancers)	Inverse variance weighted (fixed effects)	1.93889	4.17974	0.899407	0.091128	0.05
38	Gut microbiota abundance (genus Alloprevotella id.961)	Acute lymphocytic leukaemia (controls excluding all cancers)	Weighted median	1.26639	3.51278	0.456542	0.650042	0.05
38	Gut microbiota abundance (genus Alloprevotella id.961)	Acute lymphocytic leukaemia (controls excluding all cancers)	Weighted mode	1.10691	4.34932	0.281713	0.891364	0.05
38	Gut microbiota abundance (genus Alloprevotella id.961)	Acute lymphocytic leukaemia (controls excluding all cancers)	MR RAPS	1.98108	4.5186	0.868559	0.104156	0.05
39	Gut microbiota abundance (genus Anaerofilum id.2053)	Acute lymphocytic leukaemia (controls excluding all cancers)	Inverse variance weighted (multiplicative random effects)	1.38745	2.88586	0.667053	0.38081	0.05
39	Gut microbiota abundance (genus Anaerofilum id.2053)	Acute lymphocytic leukaemia (controls excluding all cancers)	MR Egger	22.6351	1808.68	0.283271	0.145883	0.05
39	Gut microbiota abundance (genus Anaerofilum id.2053)	Acute lymphocytic leukaemia (controls excluding all cancers)	Inverse variance weighted (fixed effects)	1.38745	2.78527	0.691145	0.357037	0.05
39	Gut microbiota abundance (genus Anaerofilum id.2053)	Acute lymphocytic leukaemia (controls excluding all cancers)	Weighted median	1.29019	3.38743	0.491404	0.604909	0.05
39	Gut microbiota abundance (genus Anaerofilum id.2053)	Acute lymphocytic leukaemia (controls excluding all cancers)	Weighted mode	0.638169	2.9534	0.137895	0.579644	0.05
39	Gut microbiota abundance (genus Anaerofilum id.2053)	Acute lymphocytic leukaemia (controls excluding all cancers)	MR RAPS	1.40814	2.92807	0.677188	0.359477	0.05
40	Gut microbiota abundance (genus Anaerostipes id.1991)	Acute lymphocytic leukaemia (controls excluding all cancers)	Inverse variance weighted (multiplicative random effects)	2.07604	11.5775	0.372269	0.404808	0.05
40	Gut microbiota abundance (genus Anaerostipes id.1991)	Acute lymphocytic leukaemia (controls excluding all cancers)	MR Egger	0.718608	758.363	0.000680937	0.917135	0.05
40	Gut microbiota abundance (genus Anaerostipes id.1991)	Acute lymphocytic leukaemia (controls excluding all cancers)	Inverse variance weighted (fixed effects)	2.07604	7.83137	0.550343	0.280875	0.05
40	Gut microbiota abundance (genus Anaerostipes id.1991)	Acute lymphocytic leukaemia (controls excluding all cancers)	Weighted median	1.85494	12.6981	0.270969	0.528994	0.05
40	Gut microbiota abundance (genus Anaerostipes id.1991)	Acute lymphocytic leukaemia (controls excluding all cancers)	Weighted mode	1.99507	40.8677	0.0973949	0.66453	0.05
40	Gut microbiota abundance (genus Anaerostipes id.1991)	Acute lymphocytic leukaemia (controls excluding all cancers)	MR RAPS	2.18786	8.74008	0.547676	0.267875	0.05
41	Gut microbiota abundance (genus Anaerotruncus id.2054)	Acute lymphocytic leukaemia (controls excluding all cancers)	Inverse variance weighted (multiplicative random effects)	0.908495	3.52466	0.234168	0.889658	0.05
41	Gut microbiota abundance (genus Anaerotruncus id.2054)	Acute lymphocytic leukaemia (controls excluding all cancers)	MR Egger	29.5114	1352.96	0.643715	0.0800754	0.05
41	Gut microbiota abundance (genus Anaerotruncus id.2054)	Acute lymphocytic leukaemia (controls excluding all cancers)	Inverse variance weighted (fixed effects)	0.908495	2.81357	0.29335	0.867848	0.05
41	Gut microbiota abundance (genus Anaerotruncus id.2054)	Acute lymphocytic leukaemia (controls excluding all cancers)	Weighted median	1.31252	6.15763	0.279767	0.730224	0.05
41	Gut microbiota abundance (genus Anaerotruncus id.2054)	Acute lymphocytic leukaemia (controls excluding all cancers)	Weighted mode	1.57544	14.601	0.169989	0.69673	0.05
41	Gut microbiota abundance (genus Anaerotruncus id.2054)	Acute lymphocytic leukaemia (controls excluding all cancers)	MR RAPS	0.902899	2.94266	0.277038	0.865439	0.05
42	Gut microbiota abundance (genus Bacteroides id.918)	Acute lymphocytic leukaemia (controls excluding all cancers)	Inverse variance weighted (multiplicative random effects)	1.52189	3.45864	0.66967	0.316025	0.05
42	Gut microbiota abundance (genus Bacteroides id.918)	Acute lymphocytic leukaemia (controls excluding all cancers)	MR Egger	0.442284	2941.28	6.65068e-05	0.833796	0.05
42	Gut microbiota abundance (genus Bacteroides id.918)	Acute lymphocytic leukaemia (controls excluding all cancers)	Inverse variance weighted (fixed effects)	1.52189	6.05406	0.382577	0.551097	0.05
42	Gut microbiota abundance (genus Bacteroides id.918)	Acute lymphocytic leukaemia (controls excluding all cancers)	Weighted median	1.51144	8.18463	0.279116	0.631735	0.05
42	Gut microbiota abundance (genus Bacteroides id.918)	Acute lymphocytic leukaemia (controls excluding all cancers)	Weighted mode	3.02228	40.8172	0.223782	0.432465	0.05
42	Gut microbiota abundance (genus Bacteroides id.918)	Acute lymphocytic leukaemia (controls excluding all cancers)	MR RAPS	1.53109	6.66257	0.35185	0.570194	0.05
43	Gut microbiota abundance (genus Barnesiella id.944)	Acute lymphocytic leukaemia (controls excluding all cancers)	Inverse variance weighted (multiplicative random effects)	0.881917	2.10912	0.368768	0.777587	0.05
43	Gut microbiota abundance (genus Barnesiella id.944)	Acute lymphocytic leukaemia (controls excluding all cancers)	MR Egger	0.255329	36.1926	0.00180128	0.55768	0.05
43	Gut microbiota abundance (genus Barnesiella id.944)	Acute lymphocytic leukaemia (controls excluding all cancers)	Inverse variance weighted (fixed effects)	0.881917	2.57914	0.301565	0.818473	0.05
43	Gut microbiota abundance (genus Barnesiella id.944)	Acute lymphocytic leukaemia (controls excluding all cancers)	Weighted median	0.80992	3.27809	0.200107	0.767572	0.05
43	Gut microbiota abundance (genus Barnesiella id.944)	Acute lymphocytic leukaemia (controls excluding all cancers)	Weighted mode	0.86551	6.55639	0.114256	0.891338	0.05
43	Gut microbiota abundance (genus Barnesiella id.944)	Acute lymphocytic leukaemia (controls excluding all cancers)	MR RAPS	0.879342	2.75049	0.281129	0.825092	0.05
44	Gut microbiota abundance (genus Bifidobacterium id.436)	Acute lymphocytic leukaemia (controls excluding all cancers)	Inverse variance weighted (multiplicative random effects)	1.71205	3.74092	0.78353	0.177564	0.05
44	Gut microbiota abundance (genus Bifidobacterium id.436)	Acute lymphocytic leukaemia (controls excluding all cancers)	MR Egger	4.93055	68.5362	0.354708	0.207508	0.05
44	Gut microbiota abundance (genus Bifidobacterium id.436)	Acute lymphocytic leukaemia (controls excluding all cancers)	Inverse variance weighted (fixed effects)	1.71205	4.4506	0.65859	0.269968	0.05
44	Gut microbiota abundance (genus Bifidobacterium id.436)	Acute lymphocytic leukaemia (controls excluding all cancers)	Weighted median	1.31125	4.73177	0.363372	0.678967	0.05
44	Gut microbiota abundance (genus Bifidobacterium id.436)	Acute lymphocytic leukaemia (controls excluding all cancers)	Weighted mode	1.04403	5.71099	0.190859	0.961451	0.05
44	Gut microbiota abundance (genus Bifidobacterium id.436)	Acute lymphocytic leukaemia (controls excluding all cancers)	MR RAPS	1.7375	4.67823	0.645308	0.274303	0.05
45	Gut microbiota abundance (genus Bilophila id.3170)	Acute lymphocytic leukaemia (controls excluding all cancers)	Inverse variance weighted (multiplicative random effects)	0.819623	2.16436	0.310384	0.688057	0.05
45	Gut microbiota abundance (genus Bilophila id.3170)	Acute lymphocytic leukaemia (controls excluding all cancers)	MR Egger	2.12108	561.108	0.00801802	0.774448	0.05
45	Gut microbiota abundance (genus Bilophila id.3170)	Acute lymphocytic leukaemia (controls excluding all cancers)	Inverse variance weighted (fixed effects)	0.819623	2.2739	0.295432	0.702411	0.05
45	Gut microbiota abundance (genus Bilophila id.3170)	Acute lymphocytic leukaemia (controls excluding all cancers)	Weighted median	0.702871	2.78847	0.177168	0.616042	0.05
45	Gut microbiota abundance (genus Bilophila id.3170)	Acute lymphocytic leukaemia (controls excluding all cancers)	Weighted mode	0.85222	8.48051	0.0856409	0.893759	0.05
45	Gut microbiota abundance (genus Bilophila id.3170)	Acute lymphocytic leukaemia (controls excluding all cancers)	MR RAPS	0.813079	2.38668	0.276994	0.706441	0.05
46	Gut microbiota abundance (genus Blautia id.1992)	Acute lymphocytic leukaemia (controls excluding all cancers)	Inverse variance weighted (multiplicative random effects)	1.64303	1.69535	1.59232	1.40556e-211	0.05
46	Gut microbiota abundance (genus Blautia id.1992)	Acute lymphocytic leukaemia (controls excluding all cancers)	Inverse variance weighted (fixed effects)	1.64303	30.8516	0.0875006	0.739998	0.05
46	Gut microbiota abundance (genus Blautia id.1992)	Acute lymphocytic leukaemia (controls excluding all cancers)	MR RAPS	1.64304	39.1958	0.0688742	0.758982	0.05
47	Gut microbiota abundance (genus Butyricicoccus id.2055)	Acute lymphocytic leukaemia (controls excluding all cancers)	Inverse variance weighted (multiplicative random effects)	1.04018	1.74805	0.618966	0.881747	0.05
47	Gut microbiota abundance (genus Butyricicoccus id.2055)	Acute lymphocytic leukaemia (controls excluding all cancers)	MR Egger	1.42657	26.3657	0.0771869	0.783026	0.05
47	Gut microbiota abundance (genus Butyricicoccus id.2055)	Acute lymphocytic leukaemia (controls excluding all cancers)	Inverse variance weighted (fixed effects)	1.04018	3.59712	0.300791	0.950374	0.05
47	Gut microbiota abundance (genus Butyricicoccus id.2055)	Acute lymphocytic leukaemia (controls excluding all cancers)	Weighted median	1.28658	5.84846	0.283031	0.744288	0.05
47	Gut microbiota abundance (genus Butyricicoccus id.2055)	Acute lymphocytic leukaemia (controls excluding all cancers)	Weighted mode	1.64201	11.2371	0.239939	0.628807	0.05
47	Gut microbiota abundance (genus Butyricicoccus id.2055)	Acute lymphocytic leukaemia (controls excluding all cancers)	MR RAPS	1.04052	3.94225	0.274635	0.953394	0.05
48	Gut microbiota abundance (genus Butyricimonas id.945)	Acute lymphocytic leukaemia (controls excluding all cancers)	Inverse variance weighted (multiplicative random effects)	1.25504	3.01431	0.522552	0.611339	0.05
48	Gut microbiota abundance (genus Butyricimonas id.945)	Acute lymphocytic leukaemia (controls excluding all cancers)	MR Egger	8.89476	368.92	0.214455	0.227467	0.05
48	Gut microbiota abundance (genus Butyricimonas id.945)	Acute lymphocytic leukaemia (controls excluding all cancers)	Inverse variance weighted (fixed effects)	1.25504	3.22663	0.488167	0.637261	0.05
48	Gut microbiota abundance (genus Butyricimonas id.945)	Acute lymphocytic leukaemia (controls excluding all cancers)	Weighted median	0.985195	3.52463	0.275379	0.981702	0.05
48	Gut microbiota abundance (genus Butyricimonas id.945)	Acute lymphocytic leukaemia (controls excluding all cancers)	Weighted mode	0.996445	6.3975	0.155202	0.997067	0.05
48	Gut microbiota abundance (genus Butyricimonas id.945)	Acute lymphocytic leukaemia (controls excluding all cancers)	MR RAPS	1.26491	3.43337	0.466016	0.644597	0.05
49	Gut microbiota abundance (genus Butyrivibrio id.1993)	Acute lymphocytic leukaemia (controls excluding all cancers)	Inverse variance weighted (multiplicative random effects)	1.4621	2.43334	0.878521	0.143835	0.05
49	Gut microbiota abundance (genus Butyrivibrio id.1993)	Acute lymphocytic leukaemia (controls excluding all cancers)	MR Egger	0.681757	7.89562	0.0588671	0.742643	0.05
49	Gut microbiota abundance (genus Butyrivibrio id.1993)	Acute lymphocytic leukaemia (controls excluding all cancers)	Inverse variance weighted (fixed effects)	1.4621	2.31474	0.923533	0.105097	0.05
49	Gut microbiota abundance (genus Butyrivibrio id.1993)	Acute lymphocytic leukaemia (controls excluding all cancers)	Weighted median	1.48959	2.89369	0.7668	0.239498	0.05
49	Gut microbiota abundance (genus Butyrivibrio id.1993)	Acute lymphocytic leukaemia (controls excluding all cancers)	Weighted mode	1.35241	4.29367	0.425979	0.616507	0.05
49	Gut microbiota abundance (genus Butyrivibrio id.1993)	Acute lymphocytic leukaemia (controls excluding all cancers)	MR RAPS	1.49709	2.4265	0.923668	0.101477	0.05
50	Gut microbiota abundance (genus Candidatus Soleaferrea id.11350)	Acute lymphocytic leukaemia (controls excluding all cancers)	Inverse variance weighted (multiplicative random effects)	0.918667	1.9565	0.431357	0.82592	0.05
50	Gut microbiota abundance (genus Candidatus Soleaferrea id.11350)	Acute lymphocytic leukaemia (controls excluding all cancers)	MR Egger	0.0388325	568.443	2.6528e-06	0.460385	0.05
50	Gut microbiota abundance (genus Candidatus Soleaferrea id.11350)	Acute lymphocytic leukaemia (controls excluding all cancers)	Inverse variance weighted (fixed effects)	0.918667	2.04774	0.412138	0.835673	0.05
50	Gut microbiota abundance (genus Candidatus Soleaferrea id.11350)	Acute lymphocytic leukaemia (controls excluding all cancers)	Weighted median	0.976093	2.9767	0.320071	0.966072	0.05
50	Gut microbiota abundance (genus Candidatus Soleaferrea id.11350)	Acute lymphocytic leukaemia (controls excluding all cancers)	Weighted mode	0.798264	4.39735	0.144911	0.802313	0.05
50	Gut microbiota abundance (genus Candidatus Soleaferrea id.11350)	Acute lymphocytic leukaemia (controls excluding all cancers)	MR RAPS	0.915678	2.13764	0.392239	0.838622	0.05
51	Gut microbiota abundance (genus Catenibacterium id.2153)	Acute lymphocytic leukaemia (controls excluding all cancers)	Inverse variance weighted (multiplicative random effects)	1.66303	2.57118	1.07564	0.0221386	0.05
51	Gut microbiota abundance (genus Catenibacterium id.2153)	Acute lymphocytic leukaemia (controls excluding all cancers)	MR Egger	0.0431867	2.78007e+06	6.70881e-10	0.634017	0.05
51	Gut microbiota abundance (genus Catenibacterium id.2153)	Acute lymphocytic leukaemia (controls excluding all cancers)	Inverse variance weighted (fixed effects)	1.66303	4.11764	0.671659	0.271512	0.05
51	Gut microbiota abundance (genus Catenibacterium id.2153)	Acute lymphocytic leukaemia (controls excluding all cancers)	Weighted median	1.42509	4.17745	0.486153	0.518551	0.05
51	Gut microbiota abundance (genus Catenibacterium id.2153)	Acute lymphocytic leukaemia (controls excluding all cancers)	Weighted mode	1.29245	5.38742	0.31006	0.747959	0.05
51	Gut microbiota abundance (genus Catenibacterium id.2153)	Acute lymphocytic leukaemia (controls excluding all cancers)	MR RAPS	1.67027	4.44884	0.627086	0.304736	0.05
52	Gut microbiota abundance (genus Christensenellaceae R 7group id.11283)	Acute lymphocytic leukaemia (controls excluding all cancers)	Inverse variance weighted (multiplicative random effects)	0.280342	0.819217	0.095935	0.0201003	0.05
52	Gut microbiota abundance (genus Christensenellaceae R 7group id.11283)	Acute lymphocytic leukaemia (controls excluding all cancers)	MR Egger	0.534339	285.179	0.00100119	0.821291	0.05
52	Gut microbiota abundance (genus Christensenellaceae R 7group id.11283)	Acute lymphocytic leukaemia (controls excluding all cancers)	Inverse variance weighted (fixed effects)	0.280342	1.23137	0.0638246	0.0921141	0.05
52	Gut microbiota abundance (genus Christensenellaceae R 7group id.11283)	Acute lymphocytic leukaemia (controls excluding all cancers)	Weighted median	0.467782	3.61896	0.0604648	0.466712	0.05
52	Gut microbiota abundance (genus Christensenellaceae R 7group id.11283)	Acute lymphocytic leukaemia (controls excluding all cancers)	Weighted mode	0.726648	14.161	0.0372867	0.839094	0.05
52	Gut microbiota abundance (genus Christensenellaceae R 7group id.11283)	Acute lymphocytic leukaemia (controls excluding all cancers)	MR RAPS	0.271862	1.33276	0.0554556	0.108308	0.05
53	Gut microbiota abundance (genus Clostridium innocuum group id.14397)	Acute lymphocytic leukaemia (controls excluding all cancers)	Inverse variance weighted (multiplicative random effects)	0.910743	1.66715	0.497527	0.761825	0.05
53	Gut microbiota abundance (genus Clostridium innocuum group id.14397)	Acute lymphocytic leukaemia (controls excluding all cancers)	MR Egger	27.2253	1632.7	0.453981	0.104927	0.05
53	Gut microbiota abundance (genus Clostridium innocuum group id.14397)	Acute lymphocytic leukaemia (controls excluding all cancers)	Inverse variance weighted (fixed effects)	0.910743	1.79483	0.462136	0.787069	0.05
53	Gut microbiota abundance (genus Clostridium innocuum group id.14397)	Acute lymphocytic leukaemia (controls excluding all cancers)	Weighted median	1.35105	3.28721	0.555283	0.507176	0.05
53	Gut microbiota abundance (genus Clostridium innocuum group id.14397)	Acute lymphocytic leukaemia (controls excluding all cancers)	Weighted mode	1.56548	5.59837	0.437755	0.512788	0.05
53	Gut microbiota abundance (genus Clostridium innocuum group id.14397)	Acute lymphocytic leukaemia (controls excluding all cancers)	MR RAPS	0.907728	1.86418	0.442001	0.792031	0.05
54	Gut microbiota abundance (genus Clostridium sensustricto1 id.1873)	Acute lymphocytic leukaemia (controls excluding all cancers)	Inverse variance weighted (multiplicative random effects)	1.88235	6.62082	0.535165	0.324272	0.05
54	Gut microbiota abundance (genus Clostridium sensustricto1 id.1873)	Acute lymphocytic leukaemia (controls excluding all cancers)	MR Egger	26.2015	2022.28	0.339477	0.125584	0.05
54	Gut microbiota abundance (genus Clostridium sensustricto1 id.1873)	Acute lymphocytic leukaemia (controls excluding all cancers)	Inverse variance weighted (fixed effects)	1.88235	6.36491	0.556682	0.308862	0.05
54	Gut microbiota abundance (genus Clostridium sensustricto1 id.1873)	Acute lymphocytic leukaemia (controls excluding all cancers)	Weighted median	2.4527	13.2811	0.452954	0.297853	0.05
54	Gut microbiota abundance (genus Clostridium sensustricto1 id.1873)	Acute lymphocytic leukaemia (controls excluding all cancers)	Weighted mode	4.14448	44.6162	0.384989	0.293744	0.05
54	Gut microbiota abundance (genus Clostridium sensustricto1 id.1873)	Acute lymphocytic leukaemia (controls excluding all cancers)	MR RAPS	1.92998	7.00744	0.531552	0.317591	0.05
55	Gut microbiota abundance (genus Collinsella id.815)	Acute lymphocytic leukaemia (controls excluding all cancers)	Inverse variance weighted (multiplicative random effects)	0.967655	4.76558	0.196483	0.967757	0.05
55	Gut microbiota abundance (genus Collinsella id.815)	Acute lymphocytic leukaemia (controls excluding all cancers)	MR Egger	0.714735	1301.58	0.000392481	0.920728	0.05
55	Gut microbiota abundance (genus Collinsella id.815)	Acute lymphocytic leukaemia (controls excluding all cancers)	Inverse variance weighted (fixed effects)	0.967655	3.70601	0.252659	0.961724	0.05
55	Gut microbiota abundance (genus Collinsella id.815)	Acute lymphocytic leukaemia (controls excluding all cancers)	Weighted median	1.67027	11.5372	0.241808	0.602883	0.05
55	Gut microbiota abundance (genus Collinsella id.815)	Acute lymphocytic leukaemia (controls excluding all cancers)	Weighted mode	3.71309	116.915	0.117924	0.477366	0.05
55	Gut microbiota abundance (genus Collinsella id.815)	Acute lymphocytic leukaemia (controls excluding all cancers)	MR RAPS	0.965489	3.91502	0.238101	0.960783	0.05
56	Gut microbiota abundance (genus Coprobacter id.949)	Acute lymphocytic leukaemia (controls excluding all cancers)	Inverse variance weighted (multiplicative random effects)	0.650813	1.55413	0.272536	0.333453	0.05
56	Gut microbiota abundance (genus Coprobacter id.949)	Acute lymphocytic leukaemia (controls excluding all cancers)	MR Egger	22.6949	682.799	0.754334	0.0713477	0.05
56	Gut microbiota abundance (genus Coprobacter id.949)	Acute lymphocytic leukaemia (controls excluding all cancers)	Inverse variance weighted (fixed effects)	0.650813	1.40165	0.302184	0.27248	0.05
56	Gut microbiota abundance (genus Coprobacter id.949)	Acute lymphocytic leukaemia (controls excluding all cancers)	Weighted median	0.661149	1.95749	0.223305	0.454966	0.05
56	Gut microbiota abundance (genus Coprobacter id.949)	Acute lymphocytic leukaemia (controls excluding all cancers)	Weighted mode	0.635971	2.87083	0.140886	0.569201	0.05
56	Gut microbiota abundance (genus Coprobacter id.949)	Acute lymphocytic leukaemia (controls excluding all cancers)	MR RAPS	0.633419	1.41351	0.283847	0.264865	0.05
57	Gut microbiota abundance (genus Coprococcus1 id.11301)	Acute lymphocytic leukaemia (controls excluding all cancers)	Inverse variance weighted (multiplicative random effects)	1.48797	10.1187	0.218809	0.684498	0.05
57	Gut microbiota abundance (genus Coprococcus1 id.11301)	Acute lymphocytic leukaemia (controls excluding all cancers)	MR Egger	0.0745964	172.68	3.2225e-05	0.465027	0.05
57	Gut microbiota abundance (genus Coprococcus1 id.11301)	Acute lymphocytic leukaemia (controls excluding all cancers)	Inverse variance weighted (fixed effects)	1.48797	5.58823	0.396198	0.556099	0.05
57	Gut microbiota abundance (genus Coprococcus1 id.11301)	Acute lymphocytic leukaemia (controls excluding all cancers)	Weighted median	2.2048	19.2209	0.252908	0.474207	0.05
57	Gut microbiota abundance (genus Coprococcus1 id.11301)	Acute lymphocytic leukaemia (controls excluding all cancers)	Weighted mode	6.2746	406.641	0.096819	0.413307	0.05
57	Gut microbiota abundance (genus Coprococcus1 id.11301)	Acute lymphocytic leukaemia (controls excluding all cancers)	MR RAPS	1.55202	6.00622	0.401043	0.524359	0.05
58	Gut microbiota abundance (genus Coprococcus2 id.11302)	Acute lymphocytic leukaemia (controls excluding all cancers)	Inverse variance weighted (multiplicative random effects)	1.31786	3.2674	0.531541	0.551308	0.05
58	Gut microbiota abundance (genus Coprococcus2 id.11302)	Acute lymphocytic leukaemia (controls excluding all cancers)	MR Egger	0.0239044	2158.86	2.64687e-07	0.468483	0.05
58	Gut microbiota abundance (genus Coprococcus2 id.11302)	Acute lymphocytic leukaemia (controls excluding all cancers)	Inverse variance weighted (fixed effects)	1.31786	4.3634	0.398028	0.651374	0.05
58	Gut microbiota abundance (genus Coprococcus2 id.11302)	Acute lymphocytic leukaemia (controls excluding all cancers)	Weighted median	1.28889	5.66381	0.293308	0.736856	0.05
58	Gut microbiota abundance (genus Coprococcus2 id.11302)	Acute lymphocytic leukaemia (controls excluding all cancers)	Weighted mode	1.25442	10.1572	0.15492	0.837834	0.05
58	Gut microbiota abundance (genus Coprococcus2 id.11302)	Acute lymphocytic leukaemia (controls excluding all cancers)	MR RAPS	1.32627	4.75965	0.369563	0.664926	0.05
59	Gut microbiota abundance (genus Coprococcus3 id.11303)	Acute lymphocytic leukaemia (controls excluding all cancers)	Inverse variance weighted (multiplicative random effects)	0.540559	2.74196	0.106568	0.457782	0.05
59	Gut microbiota abundance (genus Coprococcus3 id.11303)	Acute lymphocytic leukaemia (controls excluding all cancers)	MR Egger	11824.8	2.15247e+08	0.649609	0.0644918	0.05
59	Gut microbiota abundance (genus Coprococcus3 id.11303)	Acute lymphocytic leukaemia (controls excluding all cancers)	Inverse variance weighted (fixed effects)	0.540559	2.28334	0.127972	0.402688	0.05
59	Gut microbiota abundance (genus Coprococcus3 id.11303)	Acute lymphocytic leukaemia (controls excluding all cancers)	Weighted median	0.246917	1.50115	0.0406143	0.128795	0.05
59	Gut microbiota abundance (genus Coprococcus3 id.11303)	Acute lymphocytic leukaemia (controls excluding all cancers)	Weighted mode	0.250428	2.28604	0.0274335	0.259423	0.05
59	Gut microbiota abundance (genus Coprococcus3 id.11303)	Acute lymphocytic leukaemia (controls excluding all cancers)	MR RAPS	0.531261	2.44293	0.115533	0.416477	0.05
60	Gut microbiota abundance (genus Defluviitaleaceae UCG011 id.11287)	Acute lymphocytic leukaemia (controls excluding all cancers)	Inverse variance weighted (multiplicative random effects)	2.08838	5.17847	0.842204	0.111982	0.05
60	Gut microbiota abundance (genus Defluviitaleaceae UCG011 id.11287)	Acute lymphocytic leukaemia (controls excluding all cancers)	MR Egger	2.553	166.132	0.0392326	0.620672	0.05
60	Gut microbiota abundance (genus Defluviitaleaceae UCG011 id.11287)	Acute lymphocytic leukaemia (controls excluding all cancers)	Inverse variance weighted (fixed effects)	2.08838	5.55933	0.784507	0.140442	0.05
60	Gut microbiota abundance (genus Defluviitaleaceae UCG011 id.11287)	Acute lymphocytic leukaemia (controls excluding all cancers)	Weighted median	1.59049	5.44894	0.464249	0.460135	0.05
60	Gut microbiota abundance (genus Defluviitaleaceae UCG011 id.11287)	Acute lymphocytic leukaemia (controls excluding all cancers)	Weighted mode	1.4074	8.30034	0.238638	0.71565	0.05
60	Gut microbiota abundance (genus Defluviitaleaceae UCG011 id.11287)	Acute lymphocytic leukaemia (controls excluding all cancers)	MR RAPS	2.12746	6.04088	0.749242	0.156246	0.05
61	Gut microbiota abundance (genus Desulfovibrio id.3173)	Acute lymphocytic leukaemia (controls excluding all cancers)	Inverse variance weighted (multiplicative random effects)	0.53137	1.26836	0.222614	0.154316	0.05
61	Gut microbiota abundance (genus Desulfovibrio id.3173)	Acute lymphocytic leukaemia (controls excluding all cancers)	MR Egger	1.08169	44.9962	0.0260033	0.961893	0.05
61	Gut microbiota abundance (genus Desulfovibrio id.3173)	Acute lymphocytic leukaemia (controls excluding all cancers)	Inverse variance weighted (fixed effects)	0.53137	1.51961	0.185807	0.238222	0.05
61	Gut microbiota abundance (genus Desulfovibrio id.3173)	Acute lymphocytic leukaemia (controls excluding all cancers)	Weighted median	0.417379	1.70641	0.102088	0.223916	0.05
61	Gut microbiota abundance (genus Desulfovibrio id.3173)	Acute lymphocytic leukaemia (controls excluding all cancers)	Weighted mode	0.286436	3.40334	0.0241074	0.355111	0.05
61	Gut microbiota abundance (genus Desulfovibrio id.3173)	Acute lymphocytic leukaemia (controls excluding all cancers)	MR RAPS	0.517246	1.57694	0.169659	0.246406	0.05
62	Gut microbiota abundance (genus Dialister id.2183)	Acute lymphocytic leukaemia (controls excluding all cancers)	Inverse variance weighted (multiplicative random effects)	0.651202	1.49916	0.282868	0.313336	0.05
62	Gut microbiota abundance (genus Dialister id.2183)	Acute lymphocytic leukaemia (controls excluding all cancers)	MR Egger	1.90695	223.166	0.0162949	0.76951	0.05
62	Gut microbiota abundance (genus Dialister id.2183)	Acute lymphocytic leukaemia (controls excluding all cancers)	Inverse variance weighted (fixed effects)	0.651202	1.81725	0.233355	0.412671	0.05
62	Gut microbiota abundance (genus Dialister id.2183)	Acute lymphocytic leukaemia (controls excluding all cancers)	Weighted median	0.736632	2.9287	0.185279	0.664241	0.05
62	Gut microbiota abundance (genus Dialister id.2183)	Acute lymphocytic leukaemia (controls excluding all cancers)	Weighted mode	0.958413	8.67002	0.105946	0.970589	0.05
62	Gut microbiota abundance (genus Dialister id.2183)	Acute lymphocytic leukaemia (controls excluding all cancers)	MR RAPS	0.643187	1.92073	0.215381	0.429151	0.05
63	Gut microbiota abundance (genus Dorea id.1997)	Acute lymphocytic leukaemia (controls excluding all cancers)	Inverse variance weighted (multiplicative random effects)	10.2058	56.0547	1.85816	0.00751917	0.05
63	Gut microbiota abundance (genus Dorea id.1997)	Acute lymphocytic leukaemia (controls excluding all cancers)	MR Egger	201.966	37708.9	1.08172	0.0507762	0.05
63	Gut microbiota abundance (genus Dorea id.1997)	Acute lymphocytic leukaemia (controls excluding all cancers)	Inverse variance weighted (fixed effects)	10.2058	38.0264	2.73911	0.000537174	0.05
63	Gut microbiota abundance (genus Dorea id.1997)	Acute lymphocytic leukaemia (controls excluding all cancers)	Weighted median	23.5162	144.275	3.83303	0.000645421	0.05
63	Gut microbiota abundance (genus Dorea id.1997)	Acute lymphocytic leukaemia (controls excluding all cancers)	Weighted mode	27.5306	382.347	1.98231	0.0355852	0.05
63	Gut microbiota abundance (genus Dorea id.1997)	Acute lymphocytic leukaemia (controls excluding all cancers)	MR RAPS	11.9843	49.1702	2.92092	0.00056428	0.05
64	Gut microbiota abundance (genus Eggerthella id.819)	Acute lymphocytic leukaemia (controls excluding all cancers)	Inverse variance weighted (multiplicative random effects)	0.960836	2.22812	0.414343	0.925827	0.05
64	Gut microbiota abundance (genus Eggerthella id.819)	Acute lymphocytic leukaemia (controls excluding all cancers)	MR Egger	7.08488	588.175	0.0853411	0.340917	0.05
64	Gut microbiota abundance (genus Eggerthella id.819)	Acute lymphocytic leukaemia (controls excluding all cancers)	Inverse variance weighted (fixed effects)	0.960836	2.03395	0.453898	0.91684	0.05
64	Gut microbiota abundance (genus Eggerthella id.819)	Acute lymphocytic leukaemia (controls excluding all cancers)	Weighted median	1.23116	3.52335	0.430202	0.698277	0.05
64	Gut microbiota abundance (genus Eggerthella id.819)	Acute lymphocytic leukaemia (controls excluding all cancers)	Weighted mode	2.49647	18.2376	0.341733	0.393543	0.05
64	Gut microbiota abundance (genus Eggerthella id.819)	Acute lymphocytic leukaemia (controls excluding all cancers)	MR RAPS	0.958604	2.09966	0.437654	0.915832	0.05
65	Gut microbiota abundance (genus Eisenbergiella id.11304)	Acute lymphocytic leukaemia (controls excluding all cancers)	Inverse variance weighted (multiplicative random effects)	0.959588	2.66875	0.345034	0.936996	0.05
65	Gut microbiota abundance (genus Eisenbergiella id.11304)	Acute lymphocytic leukaemia (controls excluding all cancers)	MR Egger	14.4299	100540	0.00207104	0.518389	0.05
65	Gut microbiota abundance (genus Eisenbergiella id.11304)	Acute lymphocytic leukaemia (controls excluding all cancers)	Inverse variance weighted (fixed effects)	0.959588	1.9362	0.475576	0.908303	0.05
65	Gut microbiota abundance (genus Eisenbergiella id.11304)	Acute lymphocytic leukaemia (controls excluding all cancers)	Weighted median	0.553637	1.67069	0.183466	0.294077	0.05
65	Gut microbiota abundance (genus Eisenbergiella id.11304)	Acute lymphocytic leukaemia (controls excluding all cancers)	Weighted mode	0.362556	2.421	0.0542944	0.319615	0.05
65	Gut microbiota abundance (genus Eisenbergiella id.11304)	Acute lymphocytic leukaemia (controls excluding all cancers)	MR RAPS	0.955847	1.96704	0.464476	0.902391	0.05
66	Gut microbiota abundance (genus Enterorhabdus id.820)	Acute lymphocytic leukaemia (controls excluding all cancers)	Inverse variance weighted (multiplicative random effects)	0.382672	1.36867	0.106993	0.139589	0.05
66	Gut microbiota abundance (genus Enterorhabdus id.820)	Acute lymphocytic leukaemia (controls excluding all cancers)	MR Egger	0.0951539	9.0112	0.00100478	0.25467	0.05
66	Gut microbiota abundance (genus Enterorhabdus id.820)	Acute lymphocytic leukaemia (controls excluding all cancers)	Inverse variance weighted (fixed effects)	0.382672	1.16361	0.125848	0.0904669	0.05
66	Gut microbiota abundance (genus Enterorhabdus id.820)	Acute lymphocytic leukaemia (controls excluding all cancers)	Weighted median	0.377308	1.70573	0.0834606	0.205417	0.05
66	Gut microbiota abundance (genus Enterorhabdus id.820)	Acute lymphocytic leukaemia (controls excluding all cancers)	Weighted mode	0.147288	1.33027	0.0163077	0.148753	0.05
66	Gut microbiota abundance (genus Enterorhabdus id.820)	Acute lymphocytic leukaemia (controls excluding all cancers)	MR RAPS	0.367962	1.19052	0.113728	0.0951388	0.05
67	Gut microbiota abundance (genus Erysipelatoclostridium id.11381)	Acute lymphocytic leukaemia (controls excluding all cancers)	Inverse variance weighted (multiplicative random effects)	0.611257	1.28501	0.290766	0.194116	0.05
67	Gut microbiota abundance (genus Erysipelatoclostridium id.11381)	Acute lymphocytic leukaemia (controls excluding all cancers)	MR Egger	2.50783	73.6177	0.0854306	0.567597	0.05
67	Gut microbiota abundance (genus Erysipelatoclostridium id.11381)	Acute lymphocytic leukaemia (controls excluding all cancers)	Inverse variance weighted (fixed effects)	0.611257	1.36788	0.273149	0.231017	0.05
67	Gut microbiota abundance (genus Erysipelatoclostridium id.11381)	Acute lymphocytic leukaemia (controls excluding all cancers)	Weighted median	0.474279	1.45729	0.154356	0.192752	0.05
67	Gut microbiota abundance (genus Erysipelatoclostridium id.11381)	Acute lymphocytic leukaemia (controls excluding all cancers)	Weighted mode	0.468829	3.32531	0.0660993	0.462046	0.05
67	Gut microbiota abundance (genus Erysipelatoclostridium id.11381)	Acute lymphocytic leukaemia (controls excluding all cancers)	MR RAPS	0.600339	1.4051	0.256499	0.239559	0.05
68	Gut microbiota abundance (genus Erysipelotrichaceae UCG003 id.11384)	Acute lymphocytic leukaemia (controls excluding all cancers)	MR RAPS	2.43022	65.9007	0.0896189	0.59793	0.05
69	Gut microbiota abundance (genus Escherichia Shigella id.3504)	Acute lymphocytic leukaemia (controls excluding all cancers)	Inverse variance weighted (multiplicative random effects)	0.589254	1.68343	0.206257	0.323383	0.05
69	Gut microbiota abundance (genus Escherichia Shigella id.3504)	Acute lymphocytic leukaemia (controls excluding all cancers)	MR Egger	1.01911	57.4914	0.0180652	0.991786	0.05
69	Gut microbiota abundance (genus Escherichia Shigella id.3504)	Acute lymphocytic leukaemia (controls excluding all cancers)	Inverse variance weighted (fixed effects)	0.589254	1.82634	0.190117	0.359459	0.05
69	Gut microbiota abundance (genus Escherichia Shigella id.3504)	Acute lymphocytic leukaemia (controls excluding all cancers)	Weighted median	0.423534	1.86162	0.0963573	0.255406	0.05
69	Gut microbiota abundance (genus Escherichia Shigella id.3504)	Acute lymphocytic leukaemia (controls excluding all cancers)	Weighted mode	0.346269	2.76962	0.043292	0.343567	0.05
69	Gut microbiota abundance (genus Escherichia Shigella id.3504)	Acute lymphocytic leukaemia (controls excluding all cancers)	MR RAPS	0.577544	1.91418	0.174256	0.369209	0.05
70	Gut microbiota abundance (genus Eubacterium brachy group id.11296)	Acute lymphocytic leukaemia (controls excluding all cancers)	Inverse variance weighted (multiplicative random effects)	0.860499	1.63694	0.452344	0.647007	0.05
70	Gut microbiota abundance (genus Eubacterium brachy group id.11296)	Acute lymphocytic leukaemia (controls excluding all cancers)	MR Egger	5.99187	111.846	0.320999	0.203783	0.05
70	Gut microbiota abundance (genus Eubacterium brachy group id.11296)	Acute lymphocytic leukaemia (controls excluding all cancers)	Inverse variance weighted (fixed effects)	0.860499	1.61779	0.457696	0.64089	0.05
70	Gut microbiota abundance (genus Eubacterium brachy group id.11296)	Acute lymphocytic leukaemia (controls excluding all cancers)	Weighted median	1.27695	2.86829	0.568497	0.553761	0.05
70	Gut microbiota abundance (genus Eubacterium brachy group id.11296)	Acute lymphocytic leukaemia (controls excluding all cancers)	Weighted mode	1.54519	5.18325	0.460642	0.498822	0.05
70	Gut microbiota abundance (genus Eubacterium brachy group id.11296)	Acute lymphocytic leukaemia (controls excluding all cancers)	MR RAPS	0.854353	1.66081	0.439496	0.642545	0.05
71	Gut microbiota abundance (genus Eubacterium coprostanoligenes group id.11375)	Acute lymphocytic leukaemia (controls excluding all cancers)	Inverse variance weighted (multiplicative random effects)	3.00574	9.0363	0.999795	0.0500384	0.05
71	Gut microbiota abundance (genus Eubacterium coprostanoligenes group id.11375)	Acute lymphocytic leukaemia (controls excluding all cancers)	MR Egger	0.543824	93.8898	0.00314991	0.799941	0.05
71	Gut microbiota abundance (genus Eubacterium coprostanoligenes group id.11375)	Acute lymphocytic leukaemia (controls excluding all cancers)	Inverse variance weighted (fixed effects)	3.00574	10.0036	0.903115	0.0728306	0.05
71	Gut microbiota abundance (genus Eubacterium coprostanoligenes group id.11375)	Acute lymphocytic leukaemia (controls excluding all cancers)	Weighted median	2.50033	12.7409	0.490673	0.270011	0.05
71	Gut microbiota abundance (genus Eubacterium coprostanoligenes group id.11375)	Acute lymphocytic leukaemia (controls excluding all cancers)	Weighted mode	7.73903	157.459	0.38037	0.21006	0.05
71	Gut microbiota abundance (genus Eubacterium coprostanoligenes group id.11375)	Acute lymphocytic leukaemia (controls excluding all cancers)	MR RAPS	3.12446	11.1615	0.874638	0.0794644	0.05
72	Gut microbiota abundance (genus Eubacterium eligens group id.14372)	Acute lymphocytic leukaemia (controls excluding all cancers)	Inverse variance weighted (multiplicative random effects)	1.26885	4.44426	0.362263	0.709654	0.05
72	Gut microbiota abundance (genus Eubacterium eligens group id.14372)	Acute lymphocytic leukaemia (controls excluding all cancers)	MR Egger	35.2015	60854.8	0.0203623	0.286804	0.05
72	Gut microbiota abundance (genus Eubacterium eligens group id.14372)	Acute lymphocytic leukaemia (controls excluding all cancers)	Inverse variance weighted (fixed effects)	1.26885	5.78217	0.27844	0.758298	0.05
72	Gut microbiota abundance (genus Eubacterium eligens group id.14372)	Acute lymphocytic leukaemia (controls excluding all cancers)	Weighted median	0.931109	6.39932	0.135477	0.942141	0.05
72	Gut microbiota abundance (genus Eubacterium eligens group id.14372)	Acute lymphocytic leukaemia (controls excluding all cancers)	Weighted mode	0.75102	10.4431	0.0540097	0.839593	0.05
72	Gut microbiota abundance (genus Eubacterium eligens group id.14372)	Acute lymphocytic leukaemia (controls excluding all cancers)	MR RAPS	1.27677	6.40376	0.25456	0.766483	0.05
73	Gut microbiota abundance (genus Eubacterium fissicatena group id.14373)	Acute lymphocytic leukaemia (controls excluding all cancers)	Inverse variance weighted (multiplicative random effects)	1.85909	3.79445	0.910855	0.0884761	0.05
73	Gut microbiota abundance (genus Eubacterium fissicatena group id.14373)	Acute lymphocytic leukaemia (controls excluding all cancers)	MR Egger	2.54638	283.313	0.0228866	0.647925	0.05
73	Gut microbiota abundance (genus Eubacterium fissicatena group id.14373)	Acute lymphocytic leukaemia (controls excluding all cancers)	Inverse variance weighted (fixed effects)	1.85909	3.96214	0.872305	0.108243	0.05
73	Gut microbiota abundance (genus Eubacterium fissicatena group id.14373)	Acute lymphocytic leukaemia (controls excluding all cancers)	Weighted median	1.75809	4.7621	0.64906	0.267077	0.05
73	Gut microbiota abundance (genus Eubacterium fissicatena group id.14373)	Acute lymphocytic leukaemia (controls excluding all cancers)	Weighted mode	1.41844	5.16683	0.389403	0.615139	0.05
73	Gut microbiota abundance (genus Eubacterium fissicatena group id.14373)	Acute lymphocytic leukaemia (controls excluding all cancers)	MR RAPS	1.89643	4.25871	0.844496	0.121018	0.05
74	Gut microbiota abundance (genus Eubacterium hallii group id.11338)	Acute lymphocytic leukaemia (controls excluding all cancers)	Inverse variance weighted (multiplicative random effects)	2.94832	9.75147	0.891414	0.0764518	0.05
74	Gut microbiota abundance (genus Eubacterium hallii group id.11338)	Acute lymphocytic leukaemia (controls excluding all cancers)	MR Egger	3.3389	57.597	0.193556	0.378412	0.05
74	Gut microbiota abundance (genus Eubacterium hallii group id.11338)	Acute lymphocytic leukaemia (controls excluding all cancers)	Inverse variance weighted (fixed effects)	2.94832	7.52153	1.1557	0.0236458	0.05
74	Gut microbiota abundance (genus Eubacterium hallii group id.11338)	Acute lymphocytic leukaemia (controls excluding all cancers)	Weighted median	3.92223	14.45	1.06463	0.0399637	0.05
74	Gut microbiota abundance (genus Eubacterium hallii group id.11338)	Acute lymphocytic leukaemia (controls excluding all cancers)	Weighted mode	4.31291	19.4812	0.954826	0.0798537	0.05
74	Gut microbiota abundance (genus Eubacterium hallii group id.11338)	Acute lymphocytic leukaemia (controls excluding all cancers)	MR RAPS	3.07832	8.29017	1.14305	0.0261141	0.05
75	Gut microbiota abundance (genus Eubacterium nodatum group id.11297)	Acute lymphocytic leukaemia (controls excluding all cancers)	Inverse variance weighted (multiplicative random effects)	1.37473	2.60386	0.7258	0.328772	0.05
75	Gut microbiota abundance (genus Eubacterium nodatum group id.11297)	Acute lymphocytic leukaemia (controls excluding all cancers)	MR Egger	0.338867	8.67704	0.0132339	0.476116	0.05
75	Gut microbiota abundance (genus Eubacterium nodatum group id.11297)	Acute lymphocytic leukaemia (controls excluding all cancers)	Inverse variance weighted (fixed effects)	1.37473	2.38344	0.792923	0.256978	0.05
75	Gut microbiota abundance (genus Eubacterium nodatum group id.11297)	Acute lymphocytic leukaemia (controls excluding all cancers)	Weighted median	1.06619	2.39097	0.475444	0.876382	0.05
75	Gut microbiota abundance (genus Eubacterium nodatum group id.11297)	Acute lymphocytic leukaemia (controls excluding all cancers)	Weighted mode	0.992689	3.88634	0.253563	0.9918	0.05
75	Gut microbiota abundance (genus Eubacterium nodatum group id.11297)	Acute lymphocytic leukaemia (controls excluding all cancers)	MR RAPS	1.40123	2.49057	0.788353	0.250305	0.05
76	Gut microbiota abundance (genus Eubacterium oxidoreducens group id.11339)	Acute lymphocytic leukaemia (controls excluding all cancers)	Inverse variance weighted (multiplicative random effects)	0.872153	2.07994	0.365709	0.757718	0.05
76	Gut microbiota abundance (genus Eubacterium oxidoreducens group id.11339)	Acute lymphocytic leukaemia (controls excluding all cancers)	MR Egger	0.210139	42.7797	0.00103223	0.474885	0.05
76	Gut microbiota abundance (genus Eubacterium oxidoreducens group id.11339)	Acute lymphocytic leukaemia (controls excluding all cancers)	Inverse variance weighted (fixed effects)	0.872153	2.3897	0.318304	0.790246	0.05
76	Gut microbiota abundance (genus Eubacterium oxidoreducens group id.11339)	Acute lymphocytic leukaemia (controls excluding all cancers)	Weighted median	0.588038	2.28063	0.15162	0.442605	0.05
76	Gut microbiota abundance (genus Eubacterium oxidoreducens group id.11339)	Acute lymphocytic leukaemia (controls excluding all cancers)	Weighted mode	0.431588	2.9846	0.0624099	0.442373	0.05
76	Gut microbiota abundance (genus Eubacterium oxidoreducens group id.11339)	Acute lymphocytic leukaemia (controls excluding all cancers)	MR RAPS	0.868791	2.52353	0.299104	0.795993	0.05
77	Gut microbiota abundance (genus Eubacterium rectale group id.14374)	Acute lymphocytic leukaemia (controls excluding all cancers)	Inverse variance weighted (multiplicative random effects)	0.761153	2.02601	0.285959	0.584787	0.05
77	Gut microbiota abundance (genus Eubacterium rectale group id.14374)	Acute lymphocytic leukaemia (controls excluding all cancers)	MR Egger	0.0510073	4203.97	6.18878e-07	0.518283	0.05
77	Gut microbiota abundance (genus Eubacterium rectale group id.14374)	Acute lymphocytic leukaemia (controls excluding all cancers)	Inverse variance weighted (fixed effects)	0.761153	4.24124	0.1366	0.755493	0.05
77	Gut microbiota abundance (genus Eubacterium rectale group id.14374)	Acute lymphocytic leukaemia (controls excluding all cancers)	Weighted median	1.23427	10.5355	0.1446	0.847434	0.05
77	Gut microbiota abundance (genus Eubacterium rectale group id.14374)	Acute lymphocytic leukaemia (controls excluding all cancers)	Weighted mode	1.76865	27.885	0.11218	0.706032	0.05
77	Gut microbiota abundance (genus Eubacterium rectale group id.14374)	Acute lymphocytic leukaemia (controls excluding all cancers)	MR RAPS	0.758921	4.73111	0.121739	0.767649	0.05
78	Gut microbiota abundance (genus Eubacterium ruminantium group id.11340)	Acute lymphocytic leukaemia (controls excluding all cancers)	Inverse variance weighted (multiplicative random effects)	1.32737	2.45938	0.716407	0.368089	0.05
78	Gut microbiota abundance (genus Eubacterium ruminantium group id.11340)	Acute lymphocytic leukaemia (controls excluding all cancers)	MR Egger	0.543709	5.10458	0.0579126	0.573909	0.05
78	Gut microbiota abundance (genus Eubacterium ruminantium group id.11340)	Acute lymphocytic leukaemia (controls excluding all cancers)	Inverse variance weighted (fixed effects)	1.32737	2.44842	0.719611	0.364609	0.05
78	Gut microbiota abundance (genus Eubacterium ruminantium group id.11340)	Acute lymphocytic leukaemia (controls excluding all cancers)	Weighted median	1.10825	2.5574	0.480257	0.809629	0.05
78	Gut microbiota abundance (genus Eubacterium ruminantium group id.11340)	Acute lymphocytic leukaemia (controls excluding all cancers)	Weighted mode	1.09548	3.92119	0.306048	0.890181	0.05
78	Gut microbiota abundance (genus Eubacterium ruminantium group id.11340)	Acute lymphocytic leukaemia (controls excluding all cancers)	MR RAPS	1.34518	2.56394	0.705753	0.367561	0.05
79	Gut microbiota abundance (genus Eubacterium ventriosum group id.11341)	Acute lymphocytic leukaemia (controls excluding all cancers)	Inverse variance weighted (multiplicative random effects)	1.11693	3.28146	0.380179	0.840601	0.05
79	Gut microbiota abundance (genus Eubacterium ventriosum group id.11341)	Acute lymphocytic leukaemia (controls excluding all cancers)	MR Egger	11.3658	2205.49	0.0585725	0.340448	0.05
79	Gut microbiota abundance (genus Eubacterium ventriosum group id.11341)	Acute lymphocytic leukaemia (controls excluding all cancers)	Inverse variance weighted (fixed effects)	1.11693	2.97652	0.419127	0.824985	0.05
79	Gut microbiota abundance (genus Eubacterium ventriosum group id.11341)	Acute lymphocytic leukaemia (controls excluding all cancers)	Weighted median	0.514329	2.09854	0.126057	0.354036	0.05
79	Gut microbiota abundance (genus Eubacterium ventriosum group id.11341)	Acute lymphocytic leukaemia (controls excluding all cancers)	Weighted mode	0.261041	5.0436	0.0135106	0.389035	0.05
79	Gut microbiota abundance (genus Eubacterium ventriosum group id.11341)	Acute lymphocytic leukaemia (controls excluding all cancers)	MR RAPS	1.12408	3.12681	0.404107	0.822683	0.05
80	Gut microbiota abundance (genus Eubacterium xylanophilum group id.14375)	Acute lymphocytic leukaemia (controls excluding all cancers)	Inverse variance weighted (multiplicative random effects)	0.760065	2.5038	0.230729	0.651951	0.05
80	Gut microbiota abundance (genus Eubacterium xylanophilum group id.14375)	Acute lymphocytic leukaemia (controls excluding all cancers)	MR Egger	0.198358	19.3223	0.0020363	0.426852	0.05
80	Gut microbiota abundance (genus Eubacterium xylanophilum group id.14375)	Acute lymphocytic leukaemia (controls excluding all cancers)	Inverse variance weighted (fixed effects)	0.760065	2.6433	0.218553	0.666154	0.05
80	Gut microbiota abundance (genus Eubacterium xylanophilum group id.14375)	Acute lymphocytic leukaemia (controls excluding all cancers)	Weighted median	1.29517	6.61657	0.253523	0.755936	0.05
80	Gut microbiota abundance (genus Eubacterium xylanophilum group id.14375)	Acute lymphocytic leukaemia (controls excluding all cancers)	Weighted mode	1.5343	14.3916	0.163574	0.720695	0.05
80	Gut microbiota abundance (genus Eubacterium xylanophilum group id.14375)	Acute lymphocytic leukaemia (controls excluding all cancers)	MR RAPS	0.753169	2.79768	0.202762	0.672013	0.05
81	Gut microbiota abundance (genus Faecalibacterium id.2057)	Acute lymphocytic leukaemia (controls excluding all cancers)	Inverse variance weighted (multiplicative random effects)	0.695304	2.15561	0.224274	0.529017	0.05
81	Gut microbiota abundance (genus Faecalibacterium id.2057)	Acute lymphocytic leukaemia (controls excluding all cancers)	MR Egger	0.163338	1.71449	0.015561	0.119421	0.05
81	Gut microbiota abundance (genus Faecalibacterium id.2057)	Acute lymphocytic leukaemia (controls excluding all cancers)	Inverse variance weighted (fixed effects)	0.695304	1.90923	0.253217	0.480716	0.05
81	Gut microbiota abundance (genus Faecalibacterium id.2057)	Acute lymphocytic leukaemia (controls excluding all cancers)	Weighted median	0.532234	2.0331	0.139331	0.356364	0.05
81	Gut microbiota abundance (genus Faecalibacterium id.2057)	Acute lymphocytic leukaemia (controls excluding all cancers)	Weighted mode	0.494924	2.14434	0.114231	0.371642	0.05
81	Gut microbiota abundance (genus Faecalibacterium id.2057)	Acute lymphocytic leukaemia (controls excluding all cancers)	MR RAPS	0.688479	2.00552	0.23635	0.4938	0.05
82	Gut microbiota abundance (genus Family XIII AD3011 group id.11293)	Acute lymphocytic leukaemia (controls excluding all cancers)	Inverse variance weighted (multiplicative random effects)	1.16282	2.30899	0.585607	0.666447	0.05
82	Gut microbiota abundance (genus Family XIII AD3011 group id.11293)	Acute lymphocytic leukaemia (controls excluding all cancers)	MR Egger	0.0216819	4.60771	0.000102025	0.147595	0.05
82	Gut microbiota abundance (genus Family XIII AD3011 group id.11293)	Acute lymphocytic leukaemia (controls excluding all cancers)	Inverse variance weighted (fixed effects)	1.16282	3.21775	0.420219	0.771442	0.05
82	Gut microbiota abundance (genus Family XIII AD3011 group id.11293)	Acute lymphocytic leukaemia (controls excluding all cancers)	Weighted median	0.790891	2.92332	0.213972	0.72505	0.05
82	Gut microbiota abundance (genus Family XIII AD3011 group id.11293)	Acute lymphocytic leukaemia (controls excluding all cancers)	Weighted mode	0.567972	5.22513	0.0617385	0.626377	0.05
82	Gut microbiota abundance (genus Family XIII AD3011 group id.11293)	Acute lymphocytic leukaemia (controls excluding all cancers)	MR RAPS	1.16636	3.44811	0.394537	0.780804	0.05
83	Gut microbiota abundance (genus Family XIII UCG001 id.11294)	Acute lymphocytic leukaemia (controls excluding all cancers)	Inverse variance weighted (multiplicative random effects)	1.6817	5.99557	0.471702	0.422868	0.05
83	Gut microbiota abundance (genus Family XIII UCG001 id.11294)	Acute lymphocytic leukaemia (controls excluding all cancers)	MR Egger	21.4884	2708.58	0.170476	0.178369	0.05
83	Gut microbiota abundance (genus Family XIII UCG001 id.11294)	Acute lymphocytic leukaemia (controls excluding all cancers)	Inverse variance weighted (fixed effects)	1.6817	6.79384	0.416278	0.46557	0.05
83	Gut microbiota abundance (genus Family XIII UCG001 id.11294)	Acute lymphocytic leukaemia (controls excluding all cancers)	Weighted median	1.91958	11.4096	0.322955	0.473311	0.05
83	Gut microbiota abundance (genus Family XIII UCG001 id.11294)	Acute lymphocytic leukaemia (controls excluding all cancers)	Weighted mode	2.10265	22.825	0.193697	0.567999	0.05
83	Gut microbiota abundance (genus Family XIII UCG001 id.11294)	Acute lymphocytic leukaemia (controls excluding all cancers)	MR RAPS	1.70632	7.50341	0.388026	0.479474	0.05
84	Gut microbiota abundance (genus Flavonifractor id.2059)	Acute lymphocytic leukaemia (controls excluding all cancers)	Inverse variance weighted (multiplicative random effects)	0.571953	2.37709	0.137618	0.442081	0.05
84	Gut microbiota abundance (genus Flavonifractor id.2059)	Acute lymphocytic leukaemia (controls excluding all cancers)	MR Egger	5.29416	29005.8	0.000966292	0.628228	0.05
84	Gut microbiota abundance (genus Flavonifractor id.2059)	Acute lymphocytic leukaemia (controls excluding all cancers)	Inverse variance weighted (fixed effects)	0.571953	2.33398	0.14016	0.436164	0.05
84	Gut microbiota abundance (genus Flavonifractor id.2059)	Acute lymphocytic leukaemia (controls excluding all cancers)	Weighted median	0.403006	2.77129	0.0586058	0.355574	0.05
84	Gut microbiota abundance (genus Flavonifractor id.2059)	Acute lymphocytic leukaemia (controls excluding all cancers)	Weighted mode	0.403039	5.67	0.0286491	0.53745	0.05
84	Gut microbiota abundance (genus Flavonifractor id.2059)	Acute lymphocytic leukaemia (controls excluding all cancers)	MR RAPS	0.560899	2.4664	0.127557	0.444128	0.05
85	Gut microbiota abundance (genus Fusicatenibacter id.11305)	Acute lymphocytic leukaemia (controls excluding all cancers)	Inverse variance weighted (multiplicative random effects)	0.466185	1.25152	0.173652	0.129847	0.05
85	Gut microbiota abundance (genus Fusicatenibacter id.11305)	Acute lymphocytic leukaemia (controls excluding all cancers)	MR Egger	0.120039	6.62798	0.00217402	0.281303	0.05
85	Gut microbiota abundance (genus Fusicatenibacter id.11305)	Acute lymphocytic leukaemia (controls excluding all cancers)	Inverse variance weighted (fixed effects)	0.466185	1.22541	0.177351	0.121684	0.05
85	Gut microbiota abundance (genus Fusicatenibacter id.11305)	Acute lymphocytic leukaemia (controls excluding all cancers)	Weighted median	0.346088	1.39884	0.0856257	0.13649	0.05
85	Gut microbiota abundance (genus Fusicatenibacter id.11305)	Acute lymphocytic leukaemia (controls excluding all cancers)	Weighted mode	0.108831	1.26753	0.00934433	0.0945332	0.05
85	Gut microbiota abundance (genus Fusicatenibacter id.11305)	Acute lymphocytic leukaemia (controls excluding all cancers)	MR RAPS	0.450435	1.24581	0.162859	0.124402	0.05
86	Gut microbiota abundance (genus Gordonibacter id.821)	Acute lymphocytic leukaemia (controls excluding all cancers)	Inverse variance weighted (multiplicative random effects)	2.35341	5.08037	1.09019	0.029262	0.05
86	Gut microbiota abundance (genus Gordonibacter id.821)	Acute lymphocytic leukaemia (controls excluding all cancers)	MR Egger	0.226086	18.5145	0.00276081	0.455247	0.05
86	Gut microbiota abundance (genus Gordonibacter id.821)	Acute lymphocytic leukaemia (controls excluding all cancers)	Inverse variance weighted (fixed effects)	2.35341	4.48449	1.23505	0.00927489	0.05
86	Gut microbiota abundance (genus Gordonibacter id.821)	Acute lymphocytic leukaemia (controls excluding all cancers)	Weighted median	3.00577	7.12551	1.26794	0.0124525	0.05
86	Gut microbiota abundance (genus Gordonibacter id.821)	Acute lymphocytic leukaemia (controls excluding all cancers)	Weighted mode	3.34018	10.6652	1.04609	0.0811813	0.05
86	Gut microbiota abundance (genus Gordonibacter id.821)	Acute lymphocytic leukaemia (controls excluding all cancers)	MR RAPS	2.46192	4.89977	1.237	0.0102965	0.05
87	Gut microbiota abundance (genus Haemophilus id.3698)	Acute lymphocytic leukaemia (controls excluding all cancers)	Inverse variance weighted (multiplicative random effects)	0.506076	1.0414	0.245932	0.0643385	0.05
87	Gut microbiota abundance (genus Haemophilus id.3698)	Acute lymphocytic leukaemia (controls excluding all cancers)	MR Egger	0.232202	5.00898	0.0107642	0.288772	0.05
87	Gut microbiota abundance (genus Haemophilus id.3698)	Acute lymphocytic leukaemia (controls excluding all cancers)	Inverse variance weighted (fixed effects)	0.506076	1.40384	0.182437	0.190751	0.05
87	Gut microbiota abundance (genus Haemophilus id.3698)	Acute lymphocytic leukaemia (controls excluding all cancers)	Weighted median	0.564911	2.04573	0.155995	0.384394	0.05
87	Gut microbiota abundance (genus Haemophilus id.3698)	Acute lymphocytic leukaemia (controls excluding all cancers)	Weighted mode	0.617704	3.20581	0.119021	0.5912	0.05
87	Gut microbiota abundance (genus Haemophilus id.3698)	Acute lymphocytic leukaemia (controls excluding all cancers)	MR RAPS	0.500388	1.4873	0.16835	0.212853	0.05
88	Gut microbiota abundance (genus Holdemanella id.11393)	Acute lymphocytic leukaemia (controls excluding all cancers)	Inverse variance weighted (multiplicative random effects)	1.05569	2.02163	0.551279	0.870132	0.05
88	Gut microbiota abundance (genus Holdemanella id.11393)	Acute lymphocytic leukaemia (controls excluding all cancers)	MR Egger	3.71652	40.7741	0.338757	0.253038	0.05
88	Gut microbiota abundance (genus Holdemanella id.11393)	Acute lymphocytic leukaemia (controls excluding all cancers)	Inverse variance weighted (fixed effects)	1.05569	2.20213	0.506093	0.885126	0.05
88	Gut microbiota abundance (genus Holdemanella id.11393)	Acute lymphocytic leukaemia (controls excluding all cancers)	Weighted median	1.62907	4.38374	0.605389	0.333912	0.05
88	Gut microbiota abundance (genus Holdemanella id.11393)	Acute lymphocytic leukaemia (controls excluding all cancers)	Weighted mode	2.21826	10.252	0.479973	0.331708	0.05
88	Gut microbiota abundance (genus Holdemanella id.11393)	Acute lymphocytic leukaemia (controls excluding all cancers)	MR RAPS	1.05769	2.29693	0.48705	0.887262	0.05
89	Gut microbiota abundance (genus Holdemania id.2157)	Acute lymphocytic leukaemia (controls excluding all cancers)	Inverse variance weighted (multiplicative random effects)	0.618606	1.43933	0.265868	0.264961	0.05
89	Gut microbiota abundance (genus Holdemania id.2157)	Acute lymphocytic leukaemia (controls excluding all cancers)	MR Egger	2.49586	37.0261	0.168241	0.477841	0.05
89	Gut microbiota abundance (genus Holdemania id.2157)	Acute lymphocytic leukaemia (controls excluding all cancers)	Inverse variance weighted (fixed effects)	0.618606	1.35534	0.282346	0.230061	0.05
89	Gut microbiota abundance (genus Holdemania id.2157)	Acute lymphocytic leukaemia (controls excluding all cancers)	Weighted median	0.915464	2.75073	0.304673	0.874968	0.05
89	Gut microbiota abundance (genus Holdemania id.2157)	Acute lymphocytic leukaemia (controls excluding all cancers)	Weighted mode	1.18995	6.2398	0.226926	0.840208	0.05
89	Gut microbiota abundance (genus Holdemania id.2157)	Acute lymphocytic leukaemia (controls excluding all cancers)	MR RAPS	0.604509	1.38266	0.264296	0.233098	0.05
90	Gut microbiota abundance (genus Howardella id.2000)	Acute lymphocytic leukaemia (controls excluding all cancers)	Inverse variance weighted (multiplicative random effects)	1.23525	2.30159	0.66295	0.505799	0.05
90	Gut microbiota abundance (genus Howardella id.2000)	Acute lymphocytic leukaemia (controls excluding all cancers)	MR Egger	2.76435	56.444	0.135384	0.462424	0.05
90	Gut microbiota abundance (genus Howardella id.2000)	Acute lymphocytic leukaemia (controls excluding all cancers)	Inverse variance weighted (fixed effects)	1.23525	2.23829	0.681699	0.486047	0.05
90	Gut microbiota abundance (genus Howardella id.2000)	Acute lymphocytic leukaemia (controls excluding all cancers)	Weighted median	1.10259	2.5172	0.482958	0.816631	0.05
90	Gut microbiota abundance (genus Howardella id.2000)	Acute lymphocytic leukaemia (controls excluding all cancers)	Weighted mode	1.09219	3.64158	0.327575	0.889416	0.05
90	Gut microbiota abundance (genus Howardella id.2000)	Acute lymphocytic leukaemia (controls excluding all cancers)	MR RAPS	1.24632	2.33132	0.666284	0.490712	0.05
91	Gut microbiota abundance (genus Hungatella id.11306)	Acute lymphocytic leukaemia (controls excluding all cancers)	Inverse variance weighted (multiplicative random effects)	1.22485	2.40784	0.623072	0.556445	0.05
91	Gut microbiota abundance (genus Hungatella id.11306)	Acute lymphocytic leukaemia (controls excluding all cancers)	MR Egger	128.428	5.83013e+16	2.82905e-13	0.647135	0.05
91	Gut microbiota abundance (genus Hungatella id.11306)	Acute lymphocytic leukaemia (controls excluding all cancers)	Inverse variance weighted (fixed effects)	1.22485	4.0084	0.374278	0.737398	0.05
91	Gut microbiota abundance (genus Hungatella id.11306)	Acute lymphocytic leukaemia (controls excluding all cancers)	Weighted median	1.24865	4.94491	0.315301	0.751815	0.05
91	Gut microbiota abundance (genus Hungatella id.11306)	Acute lymphocytic leukaemia (controls excluding all cancers)	Weighted mode	1.36499	6.44937	0.288894	0.732425	0.05
91	Gut microbiota abundance (genus Hungatella id.11306)	Acute lymphocytic leukaemia (controls excluding all cancers)	MR RAPS	1.22736	4.38441	0.343584	0.752474	0.05
92	Gut microbiota abundance (genus Intestinibacter id.11345)	Acute lymphocytic leukaemia (controls excluding all cancers)	Inverse variance weighted (multiplicative random effects)	1.03252	3.07793	0.346367	0.954209	0.05
92	Gut microbiota abundance (genus Intestinibacter id.11345)	Acute lymphocytic leukaemia (controls excluding all cancers)	MR Egger	4.62635	282.264	0.0758266	0.427901	0.05
92	Gut microbiota abundance (genus Intestinibacter id.11345)	Acute lymphocytic leukaemia (controls excluding all cancers)	Inverse variance weighted (fixed effects)	1.03252	2.83596	0.375919	0.950503	0.05
92	Gut microbiota abundance (genus Intestinibacter id.11345)	Acute lymphocytic leukaemia (controls excluding all cancers)	Weighted median	1.09814	4.23801	0.284548	0.891919	0.05
92	Gut microbiota abundance (genus Intestinibacter id.11345)	Acute lymphocytic leukaemia (controls excluding all cancers)	Weighted mode	1.10811	6.28682	0.195316	0.910012	0.05
92	Gut microbiota abundance (genus Intestinibacter id.11345)	Acute lymphocytic leukaemia (controls excluding all cancers)	MR RAPS	1.03402	2.98801	0.357832	0.950723	0.05
93	Gut microbiota abundance (genus Intestinimonas id.2062)	Acute lymphocytic leukaemia (controls excluding all cancers)	Inverse variance weighted (multiplicative random effects)	1.10005	2.51716	0.480743	0.821372	0.05
93	Gut microbiota abundance (genus Intestinimonas id.2062)	Acute lymphocytic leukaemia (controls excluding all cancers)	MR Egger	2.73731	34.095	0.219765	0.4091	0.05
93	Gut microbiota abundance (genus Intestinimonas id.2062)	Acute lymphocytic leukaemia (controls excluding all cancers)	Inverse variance weighted (fixed effects)	1.10005	2.50386	0.483298	0.82024	0.05
93	Gut microbiota abundance (genus Intestinimonas id.2062)	Acute lymphocytic leukaemia (controls excluding all cancers)	Weighted median	0.926848	2.944	0.291797	0.897493	0.05
93	Gut microbiota abundance (genus Intestinimonas id.2062)	Acute lymphocytic leukaemia (controls excluding all cancers)	Weighted mode	0.723496	5.14684	0.101703	0.750914	0.05
93	Gut microbiota abundance (genus Intestinimonas id.2062)	Acute lymphocytic leukaemia (controls excluding all cancers)	MR RAPS	1.10525	2.61822	0.466568	0.820089	0.05
94	Gut microbiota abundance (genus Lachnoclostridium id.11308)	Acute lymphocytic leukaemia (controls excluding all cancers)	Inverse variance weighted (multiplicative random effects)	1.30842	4.47193	0.382824	0.668134	0.05
94	Gut microbiota abundance (genus Lachnoclostridium id.11308)	Acute lymphocytic leukaemia (controls excluding all cancers)	MR Egger	0.152013	15.6428	0.00147722	0.394699	0.05
94	Gut microbiota abundance (genus Lachnoclostridium id.11308)	Acute lymphocytic leukaemia (controls excluding all cancers)	Inverse variance weighted (fixed effects)	1.30842	3.97652	0.430517	0.635504	0.05
94	Gut microbiota abundance (genus Lachnoclostridium id.11308)	Acute lymphocytic leukaemia (controls excluding all cancers)	Weighted median	0.751809	3.48049	0.162396	0.715213	0.05
94	Gut microbiota abundance (genus Lachnoclostridium id.11308)	Acute lymphocytic leukaemia (controls excluding all cancers)	Weighted mode	0.371064	4.23426	0.0325177	0.440308	0.05
94	Gut microbiota abundance (genus Lachnoclostridium id.11308)	Acute lymphocytic leukaemia (controls excluding all cancers)	MR RAPS	1.33342	4.25493	0.417872	0.626925	0.05
95	Gut microbiota abundance (genus Lachnospiraceae FCS020 group id.11314)	Acute lymphocytic leukaemia (controls excluding all cancers)	Inverse variance weighted (multiplicative random effects)	0.669327	1.45524	0.307853	0.310964	0.05
95	Gut microbiota abundance (genus Lachnospiraceae FCS020 group id.11314)	Acute lymphocytic leukaemia (controls excluding all cancers)	MR Egger	0.569295	10.7233	0.0302234	0.681703	0.05
95	Gut microbiota abundance (genus Lachnospiraceae FCS020 group id.11314)	Acute lymphocytic leukaemia (controls excluding all cancers)	Inverse variance weighted (fixed effects)	0.669327	1.79455	0.249644	0.424937	0.05
95	Gut microbiota abundance (genus Lachnospiraceae FCS020 group id.11314)	Acute lymphocytic leukaemia (controls excluding all cancers)	Weighted median	0.633134	2.23413	0.179425	0.477406	0.05
95	Gut microbiota abundance (genus Lachnospiraceae FCS020 group id.11314)	Acute lymphocytic leukaemia (controls excluding all cancers)	Weighted mode	0.530528	3.39979	0.0827874	0.517396	0.05
95	Gut microbiota abundance (genus Lachnospiraceae FCS020 group id.11314)	Acute lymphocytic leukaemia (controls excluding all cancers)	MR RAPS	0.663504	1.89486	0.232333	0.443553	0.05
96	Gut microbiota abundance (genus Lachnospiraceae NC2004 group id.11316)	Acute lymphocytic leukaemia (controls excluding all cancers)	Inverse variance weighted (multiplicative random effects)	1.16857	2.33933	0.583738	0.660004	0.05
96	Gut microbiota abundance (genus Lachnospiraceae NC2004 group id.11316)	Acute lymphocytic leukaemia (controls excluding all cancers)	MR Egger	9.8776	737.565	0.132283	0.255934	0.05
96	Gut microbiota abundance (genus Lachnospiraceae NC2004 group id.11316)	Acute lymphocytic leukaemia (controls excluding all cancers)	Inverse variance weighted (fixed effects)	1.16857	2.76168	0.494467	0.722579	0.05
96	Gut microbiota abundance (genus Lachnospiraceae NC2004 group id.11316)	Acute lymphocytic leukaemia (controls excluding all cancers)	Weighted median	1.36975	4.13692	0.453528	0.576908	0.05
96	Gut microbiota abundance (genus Lachnospiraceae NC2004 group id.11316)	Acute lymphocytic leukaemia (controls excluding all cancers)	Weighted mode	1.39147	6.64975	0.291166	0.691303	0.05
96	Gut microbiota abundance (genus Lachnospiraceae NC2004 group id.11316)	Acute lymphocytic leukaemia (controls excluding all cancers)	MR RAPS	1.17392	2.92791	0.47067	0.730944	0.05
97	Gut microbiota abundance (genus Lachnospiraceae ND3007 group id.11317)	Acute lymphocytic leukaemia (controls excluding all cancers)	Inverse variance weighted (multiplicative random effects)	0.767363	2.46698	0.238691	0.656734	0.05
97	Gut microbiota abundance (genus Lachnospiraceae ND3007 group id.11317)	Acute lymphocytic leukaemia (controls excluding all cancers)	Inverse variance weighted (fixed effects)	0.767363	13.5695	0.0433947	0.856626	0.05
97	Gut microbiota abundance (genus Lachnospiraceae ND3007 group id.11317)	Acute lymphocytic leukaemia (controls excluding all cancers)	MR RAPS	0.766569	16.8358	0.0349034	0.866069	0.05
98	Gut microbiota abundance (genus Lachnospiraceae NK4A136 group id.11319)	Acute lymphocytic leukaemia (controls excluding all cancers)	Inverse variance weighted (multiplicative random effects)	0.650805	1.59183	0.266077	0.346561	0.05
98	Gut microbiota abundance (genus Lachnospiraceae NK4A136 group id.11319)	Acute lymphocytic leukaemia (controls excluding all cancers)	MR Egger	1.32691	9.41371	0.187036	0.761748	0.05
98	Gut microbiota abundance (genus Lachnospiraceae NK4A136 group id.11319)	Acute lymphocytic leukaemia (controls excluding all cancers)	Inverse variance weighted (fixed effects)	0.650805	1.56814	0.270096	0.338401	0.05
98	Gut microbiota abundance (genus Lachnospiraceae NK4A136 group id.11319)	Acute lymphocytic leukaemia (controls excluding all cancers)	Weighted median	0.558057	2.14358	0.145283	0.395593	0.05
98	Gut microbiota abundance (genus Lachnospiraceae NK4A136 group id.11319)	Acute lymphocytic leukaemia (controls excluding all cancers)	Weighted mode	0.485297	2.30036	0.102381	0.377878	0.05
98	Gut microbiota abundance (genus Lachnospiraceae NK4A136 group id.11319)	Acute lymphocytic leukaemia (controls excluding all cancers)	MR RAPS	0.638719	1.61517	0.252582	0.343589	0.05
99	Gut microbiota abundance (genus Lachnospiraceae UCG001 id.11321)	Acute lymphocytic leukaemia (controls excluding all cancers)	Inverse variance weighted (multiplicative random effects)	0.871067	1.83056	0.414494	0.715634	0.05
99	Gut microbiota abundance (genus Lachnospiraceae UCG001 id.11321)	Acute lymphocytic leukaemia (controls excluding all cancers)	MR Egger	0.02805	1.29566	0.000607261	0.0672553	0.05
99	Gut microbiota abundance (genus Lachnospiraceae UCG001 id.11321)	Acute lymphocytic leukaemia (controls excluding all cancers)	Inverse variance weighted (fixed effects)	0.871067	2.06758	0.366979	0.754289	0.05
99	Gut microbiota abundance (genus Lachnospiraceae UCG001 id.11321)	Acute lymphocytic leukaemia (controls excluding all cancers)	Weighted median	0.871804	2.87094	0.264736	0.821502	0.05
99	Gut microbiota abundance (genus Lachnospiraceae UCG001 id.11321)	Acute lymphocytic leukaemia (controls excluding all cancers)	Weighted mode	0.941049	7.19304	0.123115	0.954358	0.05
99	Gut microbiota abundance (genus Lachnospiraceae UCG001 id.11321)	Acute lymphocytic leukaemia (controls excluding all cancers)	MR RAPS	0.866658	2.15692	0.348227	0.758362	0.05
100	Gut microbiota abundance (genus Lachnospiraceae UCG004 id.11324)	Acute lymphocytic leukaemia (controls excluding all cancers)	Inverse variance weighted (multiplicative random effects)	1.59367	4.2407	0.598908	0.35065	0.05
100	Gut microbiota abundance (genus Lachnospiraceae UCG004 id.11324)	Acute lymphocytic leukaemia (controls excluding all cancers)	MR Egger	0.837971	144.162	0.00487088	0.941243	0.05
100	Gut microbiota abundance (genus Lachnospiraceae UCG004 id.11324)	Acute lymphocytic leukaemia (controls excluding all cancers)	Inverse variance weighted (fixed effects)	1.59367	4.81436	0.527543	0.40868	0.05
100	Gut microbiota abundance (genus Lachnospiraceae UCG004 id.11324)	Acute lymphocytic leukaemia (controls excluding all cancers)	Weighted median	0.958624	4.31544	0.212947	0.956098	0.05
100	Gut microbiota abundance (genus Lachnospiraceae UCG004 id.11324)	Acute lymphocytic leukaemia (controls excluding all cancers)	Weighted mode	0.558967	6.03288	0.0517902	0.641153	0.05
100	Gut microbiota abundance (genus Lachnospiraceae UCG004 id.11324)	Acute lymphocytic leukaemia (controls excluding all cancers)	MR RAPS	1.61918	5.22144	0.50211	0.419824	0.05
101	Gut microbiota abundance (genus Lachnospiraceae UCG008 id.11328)	Acute lymphocytic leukaemia (controls excluding all cancers)	Inverse variance weighted (multiplicative random effects)	0.7186	1.72841	0.298762	0.460532	0.05
101	Gut microbiota abundance (genus Lachnospiraceae UCG008 id.11328)	Acute lymphocytic leukaemia (controls excluding all cancers)	MR Egger	0.114206	28.651	0.000455234	0.395241	0.05
101	Gut microbiota abundance (genus Lachnospiraceae UCG008 id.11328)	Acute lymphocytic leukaemia (controls excluding all cancers)	Inverse variance weighted (fixed effects)	0.7186	1.65178	0.312623	0.436462	0.05
101	Gut microbiota abundance (genus Lachnospiraceae UCG008 id.11328)	Acute lymphocytic leukaemia (controls excluding all cancers)	Weighted median	0.676259	2.07629	0.220262	0.494298	0.05
101	Gut microbiota abundance (genus Lachnospiraceae UCG008 id.11328)	Acute lymphocytic leukaemia (controls excluding all cancers)	Weighted mode	0.730071	4.20498	0.126755	0.733794	0.05
101	Gut microbiota abundance (genus Lachnospiraceae UCG008 id.11328)	Acute lymphocytic leukaemia (controls excluding all cancers)	MR RAPS	0.707549	1.68851	0.29649	0.435649	0.05
102	Gut microbiota abundance (genus Lachnospiraceae UCG010 id.11330)	Acute lymphocytic leukaemia (controls excluding all cancers)	Inverse variance weighted (multiplicative random effects)	1.4222	3.3441	0.604838	0.419442	0.05
102	Gut microbiota abundance (genus Lachnospiraceae UCG010 id.11330)	Acute lymphocytic leukaemia (controls excluding all cancers)	MR Egger	1.57454	115.06	0.0215469	0.814276	0.05
102	Gut microbiota abundance (genus Lachnospiraceae UCG010 id.11330)	Acute lymphocytic leukaemia (controls excluding all cancers)	Inverse variance weighted (fixed effects)	1.4222	4.9975	0.404731	0.582805	0.05
102	Gut microbiota abundance (genus Lachnospiraceae UCG010 id.11330)	Acute lymphocytic leukaemia (controls excluding all cancers)	Weighted median	1.64172	8.03539	0.335421	0.540649	0.05
102	Gut microbiota abundance (genus Lachnospiraceae UCG010 id.11330)	Acute lymphocytic leukaemia (controls excluding all cancers)	Weighted mode	2.52189	28.517	0.223021	0.476167	0.05
102	Gut microbiota abundance (genus Lachnospiraceae UCG010 id.11330)	Acute lymphocytic leukaemia (controls excluding all cancers)	MR RAPS	1.43192	5.4752	0.374486	0.599827	0.05
103	Gut microbiota abundance (genus Lachnospira id.2004)	Acute lymphocytic leukaemia (controls excluding all cancers)	MR RAPS	0.860454	71.5622	0.010346	0.946873	0.05
104	Gut microbiota abundance (genus Lactobacillus id.1837)	Acute lymphocytic leukaemia (controls excluding all cancers)	Inverse variance weighted (multiplicative random effects)	1.43616	3.62816	0.568489	0.443945	0.05
104	Gut microbiota abundance (genus Lactobacillus id.1837)	Acute lymphocytic leukaemia (controls excluding all cancers)	MR Egger	0.299178	4.21177	0.0212518	0.322056	0.05
104	Gut microbiota abundance (genus Lactobacillus id.1837)	Acute lymphocytic leukaemia (controls excluding all cancers)	Inverse variance weighted (fixed effects)	1.43616	3.17833	0.648947	0.371796	0.05
104	Gut microbiota abundance (genus Lactobacillus id.1837)	Acute lymphocytic leukaemia (controls excluding all cancers)	Weighted median	1.10478	3.2227	0.378735	0.855237	0.05
104	Gut microbiota abundance (genus Lactobacillus id.1837)	Acute lymphocytic leukaemia (controls excluding all cancers)	Weighted mode	0.720587	3.20928	0.161795	0.680139	0.05
104	Gut microbiota abundance (genus Lactobacillus id.1837)	Acute lymphocytic leukaemia (controls excluding all cancers)	MR RAPS	1.46862	3.38759	0.636692	0.367444	0.05
105	Gut microbiota abundance (genus Lactococcus id.1851)	Acute lymphocytic leukaemia (controls excluding all cancers)	Inverse variance weighted (multiplicative random effects)	2.15177	3.19871	1.44749	0.000151647	0.05
105	Gut microbiota abundance (genus Lactococcus id.1851)	Acute lymphocytic leukaemia (controls excluding all cancers)	MR Egger	1.87235	300.695	0.0116587	0.774688	0.05
105	Gut microbiota abundance (genus Lactococcus id.1851)	Acute lymphocytic leukaemia (controls excluding all cancers)	Inverse variance weighted (fixed effects)	2.15177	4.75088	0.974577	0.0579239	0.05
105	Gut microbiota abundance (genus Lactococcus id.1851)	Acute lymphocytic leukaemia (controls excluding all cancers)	Weighted median	2.04166	5.15526	0.808564	0.130954	0.05
105	Gut microbiota abundance (genus Lactococcus id.1851)	Acute lymphocytic leukaemia (controls excluding all cancers)	Weighted mode	1.41903	5.23311	0.384788	0.618006	0.05
105	Gut microbiota abundance (genus Lactococcus id.1851)	Acute lymphocytic leukaemia (controls excluding all cancers)	MR RAPS	2.16984	5.11274	0.92088	0.0764764	0.05
106	Gut microbiota abundance (genus Marvinbryantia id.2005)	Acute lymphocytic leukaemia (controls excluding all cancers)	Inverse variance weighted (multiplicative random effects)	4.09216	19.1405	0.874889	0.0734232	0.05
106	Gut microbiota abundance (genus Marvinbryantia id.2005)	Acute lymphocytic leukaemia (controls excluding all cancers)	MR Egger	3.42738	11025.8	0.00106541	0.735401	0.05
106	Gut microbiota abundance (genus Marvinbryantia id.2005)	Acute lymphocytic leukaemia (controls excluding all cancers)	Inverse variance weighted (fixed effects)	4.09216	13.1154	1.27681	0.0177296	0.05
106	Gut microbiota abundance (genus Marvinbryantia id.2005)	Acute lymphocytic leukaemia (controls excluding all cancers)	Weighted median	4.47654	23.3076	0.859779	0.0749896	0.05
106	Gut microbiota abundance (genus Marvinbryantia id.2005)	Acute lymphocytic leukaemia (controls excluding all cancers)	Weighted mode	4.52997	48.0452	0.427111	0.245276	0.05
106	Gut microbiota abundance (genus Marvinbryantia id.2005)	Acute lymphocytic leukaemia (controls excluding all cancers)	MR RAPS	4.39847	15.0179	1.28823	0.0180669	0.05
107	Gut microbiota abundance (genus Methanobrevibacter id.123)	Acute lymphocytic leukaemia (controls excluding all cancers)	Inverse variance weighted (multiplicative random effects)	1.08931	2.09862	0.565418	0.798184	0.05
107	Gut microbiota abundance (genus Methanobrevibacter id.123)	Acute lymphocytic leukaemia (controls excluding all cancers)	MR Egger	1.4073	108.368	0.0182757	0.841141	0.05
107	Gut microbiota abundance (genus Methanobrevibacter id.123)	Acute lymphocytic leukaemia (controls excluding all cancers)	Inverse variance weighted (fixed effects)	1.08931	2.73538	0.433797	0.855499	0.05
107	Gut microbiota abundance (genus Methanobrevibacter id.123)	Acute lymphocytic leukaemia (controls excluding all cancers)	Weighted median	1.02705	3.22478	0.327101	0.963535	0.05
107	Gut microbiota abundance (genus Methanobrevibacter id.123)	Acute lymphocytic leukaemia (controls excluding all cancers)	Weighted mode	0.748261	3.79672	0.147468	0.744009	0.05
107	Gut microbiota abundance (genus Methanobrevibacter id.123)	Acute lymphocytic leukaemia (controls excluding all cancers)	MR RAPS	1.09126	2.90238	0.410299	0.861092	0.05
108	Gut microbiota abundance (genus Odoribacter id.952)	Acute lymphocytic leukaemia (controls excluding all cancers)	Inverse variance weighted (multiplicative random effects)	0.450958	0.872379	0.233114	0.0180033	0.05
108	Gut microbiota abundance (genus Odoribacter id.952)	Acute lymphocytic leukaemia (controls excluding all cancers)	MR Egger	0.795166	160.706	0.00393444	0.919972	0.05
108	Gut microbiota abundance (genus Odoribacter id.952)	Acute lymphocytic leukaemia (controls excluding all cancers)	Inverse variance weighted (fixed effects)	0.450958	1.76287	0.115359	0.25224	0.05
108	Gut microbiota abundance (genus Odoribacter id.952)	Acute lymphocytic leukaemia (controls excluding all cancers)	Weighted median	0.527534	2.73297	0.101828	0.446037	0.05
108	Gut microbiota abundance (genus Odoribacter id.952)	Acute lymphocytic leukaemia (controls excluding all cancers)	Weighted mode	0.458416	4.35041	0.0483047	0.522233	0.05
108	Gut microbiota abundance (genus Odoribacter id.952)	Acute lymphocytic leukaemia (controls excluding all cancers)	MR RAPS	0.448444	1.94511	0.103388	0.284048	0.05
109	Gut microbiota abundance (genus Olsenella id.822)	Acute lymphocytic leukaemia (controls excluding all cancers)	Inverse variance weighted (multiplicative random effects)	1.3977	2.19566	0.889734	0.146225	0.05
109	Gut microbiota abundance (genus Olsenella id.822)	Acute lymphocytic leukaemia (controls excluding all cancers)	MR Egger	1.61665	13.9115	0.18787	0.627268	0.05
109	Gut microbiota abundance (genus Olsenella id.822)	Acute lymphocytic leukaemia (controls excluding all cancers)	Inverse variance weighted (fixed effects)	1.3977	2.49616	0.782624	0.257795	0.05
109	Gut microbiota abundance (genus Olsenella id.822)	Acute lymphocytic leukaemia (controls excluding all cancers)	Weighted median	1.62754	3.50053	0.756706	0.21257	0.05
109	Gut microbiota abundance (genus Olsenella id.822)	Acute lymphocytic leukaemia (controls excluding all cancers)	Weighted mode	1.90103	5.57732	0.647965	0.272118	0.05
109	Gut microbiota abundance (genus Olsenella id.822)	Acute lymphocytic leukaemia (controls excluding all cancers)	MR RAPS	1.40965	2.61611	0.759573	0.276454	0.05
110	Gut microbiota abundance (genus Oscillibacter id.2063)	Acute lymphocytic leukaemia (controls excluding all cancers)	Inverse variance weighted (multiplicative random effects)	0.577071	1.16654	0.285469	0.125762	0.05
110	Gut microbiota abundance (genus Oscillibacter id.2063)	Acute lymphocytic leukaemia (controls excluding all cancers)	MR Egger	0.075092	2.28082	0.00247227	0.126007	0.05
110	Gut microbiota abundance (genus Oscillibacter id.2063)	Acute lymphocytic leukaemia (controls excluding all cancers)	Inverse variance weighted (fixed effects)	0.577071	1.30491	0.255198	0.186603	0.05
110	Gut microbiota abundance (genus Oscillibacter id.2063)	Acute lymphocytic leukaemia (controls excluding all cancers)	Weighted median	0.617315	1.84293	0.206778	0.387352	0.05
110	Gut microbiota abundance (genus Oscillibacter id.2063)	Acute lymphocytic leukaemia (controls excluding all cancers)	Weighted mode	0.611116	3.88249	0.0961914	0.611987	0.05
110	Gut microbiota abundance (genus Oscillibacter id.2063)	Acute lymphocytic leukaemia (controls excluding all cancers)	MR RAPS	0.567044	1.34452	0.239148	0.197769	0.05
111	Gut microbiota abundance (genus Oscillospira id.2064)	Acute lymphocytic leukaemia (controls excluding all cancers)	Inverse variance weighted (multiplicative random effects)	1.28681	3.39425	0.487849	0.610347	0.05
111	Gut microbiota abundance (genus Oscillospira id.2064)	Acute lymphocytic leukaemia (controls excluding all cancers)	MR Egger	0.222516	133.272	0.00037152	0.590205	0.05
111	Gut microbiota abundance (genus Oscillospira id.2064)	Acute lymphocytic leukaemia (controls excluding all cancers)	Inverse variance weighted (fixed effects)	1.28681	4.04922	0.408939	0.666361	0.05
111	Gut microbiota abundance (genus Oscillospira id.2064)	Acute lymphocytic leukaemia (controls excluding all cancers)	Weighted median	1.93969	8.90654	0.422432	0.394254	0.05
111	Gut microbiota abundance (genus Oscillospira id.2064)	Acute lymphocytic leukaemia (controls excluding all cancers)	Weighted mode	2.31453	21.625	0.247725	0.489456	0.05
111	Gut microbiota abundance (genus Oscillospira id.2064)	Acute lymphocytic leukaemia (controls excluding all cancers)	MR RAPS	1.29594	4.3726	0.384084	0.676094	0.05
112	Gut microbiota abundance (genus Oxalobacter id.2978)	Acute lymphocytic leukaemia (controls excluding all cancers)	Inverse variance weighted (multiplicative random effects)	1.50175	2.82177	0.799235	0.206371	0.05
112	Gut microbiota abundance (genus Oxalobacter id.2978)	Acute lymphocytic leukaemia (controls excluding all cancers)	MR Egger	0.396031	12.0046	0.0130651	0.560149	0.05
112	Gut microbiota abundance (genus Oxalobacter id.2978)	Acute lymphocytic leukaemia (controls excluding all cancers)	Inverse variance weighted (fixed effects)	1.50175	2.75332	0.819105	0.188577	0.05
112	Gut microbiota abundance (genus Oxalobacter id.2978)	Acute lymphocytic leukaemia (controls excluding all cancers)	Weighted median	1.00373	2.31156	0.435842	0.993023	0.05
112	Gut microbiota abundance (genus Oxalobacter id.2978)	Acute lymphocytic leukaemia (controls excluding all cancers)	Weighted mode	0.938807	3.32993	0.264678	0.92406	0.05
112	Gut microbiota abundance (genus Oxalobacter id.2978)	Acute lymphocytic leukaemia (controls excluding all cancers)	MR RAPS	1.53017	2.89189	0.809651	0.190256	0.05
113	Gut microbiota abundance (genus Parabacteroides id.954)	Acute lymphocytic leukaemia (controls excluding all cancers)	Inverse variance weighted (multiplicative random effects)	1.11043	2.90787	0.424038	0.831126	0.05
113	Gut microbiota abundance (genus Parabacteroides id.954)	Acute lymphocytic leukaemia (controls excluding all cancers)	MR Egger	14.9952	5.77075e+07	3.89648e-06	0.654083	0.05
113	Gut microbiota abundance (genus Parabacteroides id.954)	Acute lymphocytic leukaemia (controls excluding all cancers)	Inverse variance weighted (fixed effects)	1.11043	6.16594	0.199977	0.904676	0.05
113	Gut microbiota abundance (genus Parabacteroides id.954)	Acute lymphocytic leukaemia (controls excluding all cancers)	Weighted median	0.754981	6.4514	0.0883524	0.79735	0.05
113	Gut microbiota abundance (genus Parabacteroides id.954)	Acute lymphocytic leukaemia (controls excluding all cancers)	Weighted mode	0.655111	8.75323	0.04903	0.765143	0.05
113	Gut microbiota abundance (genus Parabacteroides id.954)	Acute lymphocytic leukaemia (controls excluding all cancers)	MR RAPS	1.11171	6.94668	0.177913	0.909809	0.05
114	Gut microbiota abundance (genus Paraprevotella id.962)	Acute lymphocytic leukaemia (controls excluding all cancers)	Inverse variance weighted (multiplicative random effects)	0.727285	1.25571	0.421229	0.253118	0.05
114	Gut microbiota abundance (genus Paraprevotella id.962)	Acute lymphocytic leukaemia (controls excluding all cancers)	MR Egger	1.28917	21.3407	0.0778769	0.847283	0.05
114	Gut microbiota abundance (genus Paraprevotella id.962)	Acute lymphocytic leukaemia (controls excluding all cancers)	Inverse variance weighted (fixed effects)	0.727285	1.42573	0.371	0.353806	0.05
114	Gut microbiota abundance (genus Paraprevotella id.962)	Acute lymphocytic leukaemia (controls excluding all cancers)	Weighted median	1.17345	2.8713	0.47957	0.726075	0.05
114	Gut microbiota abundance (genus Paraprevotella id.962)	Acute lymphocytic leukaemia (controls excluding all cancers)	Weighted mode	1.48629	5.64309	0.391465	0.571218	0.05
114	Gut microbiota abundance (genus Paraprevotella id.962)	Acute lymphocytic leukaemia (controls excluding all cancers)	MR RAPS	0.721088	1.4718	0.353287	0.369032	0.05
115	Gut microbiota abundance (genus Parasutterella id.2892)	Acute lymphocytic leukaemia (controls excluding all cancers)	Inverse variance weighted (multiplicative random effects)	1.51635	2.74061	0.838974	0.168023	0.05
115	Gut microbiota abundance (genus Parasutterella id.2892)	Acute lymphocytic leukaemia (controls excluding all cancers)	MR Egger	1.0276	12.2847	0.0859566	0.981479	0.05
115	Gut microbiota abundance (genus Parasutterella id.2892)	Acute lymphocytic leukaemia (controls excluding all cancers)	Inverse variance weighted (fixed effects)	1.51635	3.39292	0.677677	0.311003	0.05
115	Gut microbiota abundance (genus Parasutterella id.2892)	Acute lymphocytic leukaemia (controls excluding all cancers)	Weighted median	1.11042	3.49964	0.352331	0.858069	0.05
115	Gut microbiota abundance (genus Parasutterella id.2892)	Acute lymphocytic leukaemia (controls excluding all cancers)	Weighted mode	0.925437	3.95889	0.216332	0.918371	0.05
115	Gut microbiota abundance (genus Parasutterella id.2892)	Acute lymphocytic leukaemia (controls excluding all cancers)	MR RAPS	1.53016	3.61311	0.648024	0.33187	0.05
116	Gut microbiota abundance (genus Peptococcus id.2037)	Acute lymphocytic leukaemia (controls excluding all cancers)	Inverse variance weighted (multiplicative random effects)	1.10039	2.05778	0.58843	0.764525	0.05
116	Gut microbiota abundance (genus Peptococcus id.2037)	Acute lymphocytic leukaemia (controls excluding all cancers)	MR Egger	0.0761806	2.95431	0.00196441	0.148598	0.05
116	Gut microbiota abundance (genus Peptococcus id.2037)	Acute lymphocytic leukaemia (controls excluding all cancers)	Inverse variance weighted (fixed effects)	1.10039	2.37944	0.508883	0.807903	0.05
116	Gut microbiota abundance (genus Peptococcus id.2037)	Acute lymphocytic leukaemia (controls excluding all cancers)	Weighted median	1.26134	3.48081	0.457072	0.653938	0.05
116	Gut microbiota abundance (genus Peptococcus id.2037)	Acute lymphocytic leukaemia (controls excluding all cancers)	Weighted mode	1.22571	5.13638	0.292494	0.787768	0.05
116	Gut microbiota abundance (genus Peptococcus id.2037)	Acute lymphocytic leukaemia (controls excluding all cancers)	MR RAPS	1.10301	2.49334	0.487956	0.813724	0.05
117	Gut microbiota abundance (genus Phascolarctobacterium id.2168)	Acute lymphocytic leukaemia (controls excluding all cancers)	Inverse variance weighted (multiplicative random effects)	1.44296	5.27486	0.394727	0.579264	0.05
117	Gut microbiota abundance (genus Phascolarctobacterium id.2168)	Acute lymphocytic leukaemia (controls excluding all cancers)	MR Egger	112.969	1.78509e+06	0.00714924	0.277183	0.05
117	Gut microbiota abundance (genus Phascolarctobacterium id.2168)	Acute lymphocytic leukaemia (controls excluding all cancers)	Inverse variance weighted (fixed effects)	1.44296	5.22864	0.398216	0.576674	0.05
117	Gut microbiota abundance (genus Phascolarctobacterium id.2168)	Acute lymphocytic leukaemia (controls excluding all cancers)	Weighted median	1.22095	6.83511	0.218098	0.820297	0.05
117	Gut microbiota abundance (genus Phascolarctobacterium id.2168)	Acute lymphocytic leukaemia (controls excluding all cancers)	Weighted mode	1.04005	14.7333	0.0734196	0.977958	0.05
117	Gut microbiota abundance (genus Phascolarctobacterium id.2168)	Acute lymphocytic leukaemia (controls excluding all cancers)	MR RAPS	1.46326	5.67845	0.377062	0.582168	0.05
118	Gut microbiota abundance (genus Prevotella7 id.11182)	Acute lymphocytic leukaemia (controls excluding all cancers)	Inverse variance weighted (multiplicative random effects)	0.701529	1.2268	0.401161	0.213807	0.05
118	Gut microbiota abundance (genus Prevotella7 id.11182)	Acute lymphocytic leukaemia (controls excluding all cancers)	MR Egger	0.10238	4.4279	0.0023672	0.210591	0.05
118	Gut microbiota abundance (genus Prevotella7 id.11182)	Acute lymphocytic leukaemia (controls excluding all cancers)	Inverse variance weighted (fixed effects)	0.701529	1.24395	0.395629	0.225119	0.05
118	Gut microbiota abundance (genus Prevotella7 id.11182)	Acute lymphocytic leukaemia (controls excluding all cancers)	Weighted median	0.517171	1.18781	0.225175	0.120115	0.05
118	Gut microbiota abundance (genus Prevotella7 id.11182)	Acute lymphocytic leukaemia (controls excluding all cancers)	Weighted mode	0.376759	1.46723	0.0967452	0.189654	0.05
118	Gut microbiota abundance (genus Prevotella7 id.11182)	Acute lymphocytic leukaemia (controls excluding all cancers)	MR RAPS	0.690594	1.26512	0.376976	0.230682	0.05
119	Gut microbiota abundance (genus Prevotella9 id.11183)	Acute lymphocytic leukaemia (controls excluding all cancers)	Inverse variance weighted (multiplicative random effects)	0.928352	1.87807	0.458897	0.83616	0.05
119	Gut microbiota abundance (genus Prevotella9 id.11183)	Acute lymphocytic leukaemia (controls excluding all cancers)	MR Egger	0.932644	9.80045	0.0887535	0.950269	0.05
119	Gut microbiota abundance (genus Prevotella9 id.11183)	Acute lymphocytic leukaemia (controls excluding all cancers)	Inverse variance weighted (fixed effects)	0.928352	1.94161	0.443878	0.84345	0.05
119	Gut microbiota abundance (genus Prevotella9 id.11183)	Acute lymphocytic leukaemia (controls excluding all cancers)	Weighted median	0.621059	1.66479	0.231689	0.343724	0.05
119	Gut microbiota abundance (genus Prevotella9 id.11183)	Acute lymphocytic leukaemia (controls excluding all cancers)	Weighted mode	0.693002	3.2077	0.149718	0.646227	0.05
119	Gut microbiota abundance (genus Prevotella9 id.11183)	Acute lymphocytic leukaemia (controls excluding all cancers)	MR RAPS	0.925755	2.01703	0.424894	0.846052	0.05
120	Gut microbiota abundance (genus Rikenellaceae RC9 gut group id.11191)	Acute lymphocytic leukaemia (controls excluding all cancers)	Inverse variance weighted (multiplicative random effects)	0.797991	1.25044	0.509253	0.32476	0.05
120	Gut microbiota abundance (genus Rikenellaceae RC9 gut group id.11191)	Acute lymphocytic leukaemia (controls excluding all cancers)	MR Egger	0.314011	38.4424	0.00256494	0.595777	0.05
120	Gut microbiota abundance (genus Rikenellaceae RC9 gut group id.11191)	Acute lymphocytic leukaemia (controls excluding all cancers)	Inverse variance weighted (fixed effects)	0.797991	1.45998	0.436162	0.464066	0.05
120	Gut microbiota abundance (genus Rikenellaceae RC9 gut group id.11191)	Acute lymphocytic leukaemia (controls excluding all cancers)	Weighted median	1.06323	2.35792	0.479431	0.880071	0.05
120	Gut microbiota abundance (genus Rikenellaceae RC9 gut group id.11191)	Acute lymphocytic leukaemia (controls excluding all cancers)	Weighted mode	1.13155	3.65147	0.350658	0.841353	0.05
120	Gut microbiota abundance (genus Rikenellaceae RC9 gut group id.11191)	Acute lymphocytic leukaemia (controls excluding all cancers)	MR RAPS	0.793676	1.51038	0.417062	0.481497	0.05
121	Gut microbiota abundance (genus Romboutsia id.11347)	Acute lymphocytic leukaemia (controls excluding all cancers)	Inverse variance weighted (multiplicative random effects)	0.380506	1.13394	0.127683	0.08285	0.05
121	Gut microbiota abundance (genus Romboutsia id.11347)	Acute lymphocytic leukaemia (controls excluding all cancers)	MR Egger	0.0371168	0.996932	0.0013819	0.0517886	0.05
121	Gut microbiota abundance (genus Romboutsia id.11347)	Acute lymphocytic leukaemia (controls excluding all cancers)	Inverse variance weighted (fixed effects)	0.380506	1.02747	0.140913	0.0565823	0.05
121	Gut microbiota abundance (genus Romboutsia id.11347)	Acute lymphocytic leukaemia (controls excluding all cancers)	Weighted median	0.271338	1.11609	0.0659662	0.0706412	0.05
121	Gut microbiota abundance (genus Romboutsia id.11347)	Acute lymphocytic leukaemia (controls excluding all cancers)	Weighted mode	0.238348	2.35983	0.0240736	0.243724	0.05
121	Gut microbiota abundance (genus Romboutsia id.11347)	Acute lymphocytic leukaemia (controls excluding all cancers)	MR RAPS	0.361608	1.03421	0.126435	0.0577934	0.05
122	Gut microbiota abundance (genus Roseburia id.2012)	Acute lymphocytic leukaemia (controls excluding all cancers)	Inverse variance weighted (multiplicative random effects)	0.511829	1.71157	0.153057	0.27684	0.05
122	Gut microbiota abundance (genus Roseburia id.2012)	Acute lymphocytic leukaemia (controls excluding all cancers)	MR Egger	9.14381	383.715	0.217894	0.223387	0.05
122	Gut microbiota abundance (genus Roseburia id.2012)	Acute lymphocytic leukaemia (controls excluding all cancers)	Inverse variance weighted (fixed effects)	0.511829	1.57968	0.165836	0.244092	0.05
122	Gut microbiota abundance (genus Roseburia id.2012)	Acute lymphocytic leukaemia (controls excluding all cancers)	Weighted median	0.190088	1.02653	0.0351996	0.0536605	0.05
122	Gut microbiota abundance (genus Roseburia id.2012)	Acute lymphocytic leukaemia (controls excluding all cancers)	Weighted mode	0.110452	3.50321	0.00348242	0.235418	0.05
122	Gut microbiota abundance (genus Roseburia id.2012)	Acute lymphocytic leukaemia (controls excluding all cancers)	MR RAPS	0.488422	1.59619	0.149454	0.23561	0.05
123	Gut microbiota abundance (genus Ruminiclostridium5 id.11355)	Acute lymphocytic leukaemia (controls excluding all cancers)	Inverse variance weighted (multiplicative random effects)	0.666382	1.5898	0.279321	0.360219	0.05
123	Gut microbiota abundance (genus Ruminiclostridium5 id.11355)	Acute lymphocytic leukaemia (controls excluding all cancers)	MR Egger	0.571235	8.63236	0.0378007	0.659618	0.05
123	Gut microbiota abundance (genus Ruminiclostridium5 id.11355)	Acute lymphocytic leukaemia (controls excluding all cancers)	Inverse variance weighted (fixed effects)	0.666382	1.82069	0.243899	0.428649	0.05
123	Gut microbiota abundance (genus Ruminiclostridium5 id.11355)	Acute lymphocytic leukaemia (controls excluding all cancers)	Weighted median	0.433553	1.72512	0.108959	0.235582	0.05
123	Gut microbiota abundance (genus Ruminiclostridium5 id.11355)	Acute lymphocytic leukaemia (controls excluding all cancers)	Weighted mode	0.397005	2.11156	0.0746428	0.301795	0.05
123	Gut microbiota abundance (genus Ruminiclostridium5 id.11355)	Acute lymphocytic leukaemia (controls excluding all cancers)	MR RAPS	0.659236	1.91768	0.226624	0.444372	0.05
124	Gut microbiota abundance (genus Ruminiclostridium6 id.11356)	Acute lymphocytic leukaemia (controls excluding all cancers)	Inverse variance weighted (multiplicative random effects)	0.509106	0.959866	0.270026	0.036924	0.05
124	Gut microbiota abundance (genus Ruminiclostridium6 id.11356)	Acute lymphocytic leukaemia (controls excluding all cancers)	MR Egger	1.16058	14.6532	0.0919211	0.901692	0.05
124	Gut microbiota abundance (genus Ruminiclostridium6 id.11356)	Acute lymphocytic leukaemia (controls excluding all cancers)	Inverse variance weighted (fixed effects)	0.509106	1.3006	0.199285	0.158312	0.05
124	Gut microbiota abundance (genus Ruminiclostridium6 id.11356)	Acute lymphocytic leukaemia (controls excluding all cancers)	Weighted median	0.698609	2.36357	0.20649	0.564098	0.05
124	Gut microbiota abundance (genus Ruminiclostridium6 id.11356)	Acute lymphocytic leukaemia (controls excluding all cancers)	Weighted mode	1.04845	6.80384	0.161563	0.961154	0.05
124	Gut microbiota abundance (genus Ruminiclostridium6 id.11356)	Acute lymphocytic leukaemia (controls excluding all cancers)	MR RAPS	0.50121	1.36805	0.183627	0.177569	0.05
125	Gut microbiota abundance (genus Ruminiclostridium9 id.11357)	Acute lymphocytic leukaemia (controls excluding all cancers)	Inverse variance weighted (multiplicative random effects)	0.903594	4.95926	0.164638	0.907099	0.05
125	Gut microbiota abundance (genus Ruminiclostridium9 id.11357)	Acute lymphocytic leukaemia (controls excluding all cancers)	MR Egger	4.3435	421327	4.47775e-05	0.766933	0.05
125	Gut microbiota abundance (genus Ruminiclostridium9 id.11357)	Acute lymphocytic leukaemia (controls excluding all cancers)	Inverse variance weighted (fixed effects)	0.903594	4.24553	0.192316	0.897817	0.05
125	Gut microbiota abundance (genus Ruminiclostridium9 id.11357)	Acute lymphocytic leukaemia (controls excluding all cancers)	Weighted median	0.504928	3.92945	0.0648824	0.513915	0.05
125	Gut microbiota abundance (genus Ruminiclostridium9 id.11357)	Acute lymphocytic leukaemia (controls excluding all cancers)	Weighted mode	0.314231	6.32926	0.0156007	0.478487	0.05
125	Gut microbiota abundance (genus Ruminiclostridium9 id.11357)	Acute lymphocytic leukaemia (controls excluding all cancers)	MR RAPS	0.898563	4.54847	0.177514	0.897146	0.05
126	Gut microbiota abundance (genus Ruminococcaceae NK4A214 group id.11358)	Acute lymphocytic leukaemia (controls excluding all cancers)	Inverse variance weighted (multiplicative random effects)	1.24896	3.92397	0.397531	0.703486	0.05
126	Gut microbiota abundance (genus Ruminococcaceae NK4A214 group id.11358)	Acute lymphocytic leukaemia (controls excluding all cancers)	MR Egger	0.625617	49.6726	0.00787954	0.819582	0.05
126	Gut microbiota abundance (genus Ruminococcaceae NK4A214 group id.11358)	Acute lymphocytic leukaemia (controls excluding all cancers)	Inverse variance weighted (fixed effects)	1.24896	3.5027	0.445342	0.672634	0.05
126	Gut microbiota abundance (genus Ruminococcaceae NK4A214 group id.11358)	Acute lymphocytic leukaemia (controls excluding all cancers)	Weighted median	1.44024	6.21887	0.333548	0.624972	0.05
126	Gut microbiota abundance (genus Ruminococcaceae NK4A214 group id.11358)	Acute lymphocytic leukaemia (controls excluding all cancers)	Weighted mode	1.55824	11.1489	0.21779	0.666487	0.05
126	Gut microbiota abundance (genus Ruminococcaceae NK4A214 group id.11358)	Acute lymphocytic leukaemia (controls excluding all cancers)	MR RAPS	1.26202	3.72349	0.427739	0.673344	0.05
127	Gut microbiota abundance (genus Ruminococcaceae UCG002 id.11360)	Acute lymphocytic leukaemia (controls excluding all cancers)	Inverse variance weighted (multiplicative random effects)	0.483746	1.15025	0.203443	0.100331	0.05
127	Gut microbiota abundance (genus Ruminococcaceae UCG002 id.11360)	Acute lymphocytic leukaemia (controls excluding all cancers)	MR Egger	0.278918	3.81113	0.0204127	0.316982	0.05
127	Gut microbiota abundance (genus Ruminococcaceae UCG002 id.11360)	Acute lymphocytic leukaemia (controls excluding all cancers)	Inverse variance weighted (fixed effects)	0.483746	1.19514	0.195802	0.115556	0.05
127	Gut microbiota abundance (genus Ruminococcaceae UCG002 id.11360)	Acute lymphocytic leukaemia (controls excluding all cancers)	Weighted median	0.416231	1.51194	0.114586	0.182908	0.05
127	Gut microbiota abundance (genus Ruminococcaceae UCG002 id.11360)	Acute lymphocytic leukaemia (controls excluding all cancers)	Weighted mode	0.39585	2.09548	0.0747785	0.291888	0.05
127	Gut microbiota abundance (genus Ruminococcaceae UCG002 id.11360)	Acute lymphocytic leukaemia (controls excluding all cancers)	MR RAPS	0.472997	1.23278	0.181482	0.125566	0.05
128	Gut microbiota abundance (genus Ruminococcaceae UCG003 id.11361)	Acute lymphocytic leukaemia (controls excluding all cancers)	Inverse variance weighted (multiplicative random effects)	0.481498	1.02901	0.225304	0.0592688	0.05
128	Gut microbiota abundance (genus Ruminococcaceae UCG003 id.11361)	Acute lymphocytic leukaemia (controls excluding all cancers)	MR Egger	0.204905	8.25297	0.0050874	0.367392	0.05
128	Gut microbiota abundance (genus Ruminococcaceae UCG003 id.11361)	Acute lymphocytic leukaemia (controls excluding all cancers)	Inverse variance weighted (fixed effects)	0.481498	1.314	0.176439	0.153617	0.05
128	Gut microbiota abundance (genus Ruminococcaceae UCG003 id.11361)	Acute lymphocytic leukaemia (controls excluding all cancers)	Weighted median	0.581733	2.18771	0.154689	0.422776	0.05
128	Gut microbiota abundance (genus Ruminococcaceae UCG003 id.11361)	Acute lymphocytic leukaemia (controls excluding all cancers)	Weighted mode	0.668973	5.05002	0.0886184	0.704126	0.05
128	Gut microbiota abundance (genus Ruminococcaceae UCG003 id.11361)	Acute lymphocytic leukaemia (controls excluding all cancers)	MR RAPS	0.473677	1.37567	0.163099	0.169542	0.05
129	Gut microbiota abundance (genus Ruminococcaceae UCG004 id.11362)	Acute lymphocytic leukaemia (controls excluding all cancers)	Inverse variance weighted (multiplicative random effects)	1.4434	4.57771	0.455119	0.533138	0.05
129	Gut microbiota abundance (genus Ruminococcaceae UCG004 id.11362)	Acute lymphocytic leukaemia (controls excluding all cancers)	MR Egger	0.12209	92.1148	0.00016182	0.481342	0.05
129	Gut microbiota abundance (genus Ruminococcaceae UCG004 id.11362)	Acute lymphocytic leukaemia (controls excluding all cancers)	Inverse variance weighted (fixed effects)	1.4434	4.29358	0.485236	0.509347	0.05
129	Gut microbiota abundance (genus Ruminococcaceae UCG004 id.11362)	Acute lymphocytic leukaemia (controls excluding all cancers)	Weighted median	1.31401	5.80924	0.297221	0.718769	0.05
129	Gut microbiota abundance (genus Ruminococcaceae UCG004 id.11362)	Acute lymphocytic leukaemia (controls excluding all cancers)	Weighted mode	1.67081	19.9219	0.140127	0.696922	0.05
129	Gut microbiota abundance (genus Ruminococcaceae UCG004 id.11362)	Acute lymphocytic leukaemia (controls excluding all cancers)	MR RAPS	1.46891	4.62804	0.46622	0.511365	0.05
130	Gut microbiota abundance (genus Ruminococcaceae UCG005 id.11363)	Acute lymphocytic leukaemia (controls excluding all cancers)	Inverse variance weighted (multiplicative random effects)	0.610315	1.27933	0.291155	0.190995	0.05
130	Gut microbiota abundance (genus Ruminococcaceae UCG005 id.11363)	Acute lymphocytic leukaemia (controls excluding all cancers)	MR Egger	1.35908	22.0967	0.0835918	0.816133	0.05
130	Gut microbiota abundance (genus Ruminococcaceae UCG005 id.11363)	Acute lymphocytic leukaemia (controls excluding all cancers)	Inverse variance weighted (fixed effects)	0.610315	1.54607	0.240922	0.297775	0.05
130	Gut microbiota abundance (genus Ruminococcaceae UCG005 id.11363)	Acute lymphocytic leukaemia (controls excluding all cancers)	Weighted median	0.752456	2.70541	0.209281	0.663112	0.05
130	Gut microbiota abundance (genus Ruminococcaceae UCG005 id.11363)	Acute lymphocytic leukaemia (controls excluding all cancers)	Weighted mode	0.908472	5.40562	0.152678	0.917593	0.05
130	Gut microbiota abundance (genus Ruminococcaceae UCG005 id.11363)	Acute lymphocytic leukaemia (controls excluding all cancers)	MR RAPS	0.601757	1.61857	0.223723	0.314363	0.05
131	Gut microbiota abundance (genus Ruminococcaceae UCG009 id.11366)	Acute lymphocytic leukaemia (controls excluding all cancers)	Inverse variance weighted (multiplicative random effects)	1.08976	2.40553	0.493682	0.831513	0.05
131	Gut microbiota abundance (genus Ruminococcaceae UCG009 id.11366)	Acute lymphocytic leukaemia (controls excluding all cancers)	MR Egger	1.46692	55.2581	0.0389417	0.819269	0.05
131	Gut microbiota abundance (genus Ruminococcaceae UCG009 id.11366)	Acute lymphocytic leukaemia (controls excluding all cancers)	Inverse variance weighted (fixed effects)	1.08976	2.39839	0.495151	0.830888	0.05
131	Gut microbiota abundance (genus Ruminococcaceae UCG009 id.11366)	Acute lymphocytic leukaemia (controls excluding all cancers)	Weighted median	1.44153	4.15857	0.499697	0.498686	0.05
131	Gut microbiota abundance (genus Ruminococcaceae UCG009 id.11366)	Acute lymphocytic leukaemia (controls excluding all cancers)	Weighted mode	1.41489	7.6366	0.262148	0.695088	0.05
131	Gut microbiota abundance (genus Ruminococcaceae UCG009 id.11366)	Acute lymphocytic leukaemia (controls excluding all cancers)	MR RAPS	1.09396	2.50866	0.477046	0.832044	0.05
132	Gut microbiota abundance (genus Ruminococcaceae UCG010 id.11367)	Acute lymphocytic leukaemia (controls excluding all cancers)	Inverse variance weighted (multiplicative random effects)	2.67533	19.5502	0.366104	0.332162	0.05
132	Gut microbiota abundance (genus Ruminococcaceae UCG010 id.11367)	Acute lymphocytic leukaemia (controls excluding all cancers)	MR Egger	8.13699	20179.7	0.00328105	0.528432	0.05
132	Gut microbiota abundance (genus Ruminococcaceae UCG010 id.11367)	Acute lymphocytic leukaemia (controls excluding all cancers)	Inverse variance weighted (fixed effects)	2.67533	9.91316	0.722009	0.140862	0.05
132	Gut microbiota abundance (genus Ruminococcaceae UCG010 id.11367)	Acute lymphocytic leukaemia (controls excluding all cancers)	Weighted median	4.90398	30.2033	0.796238	0.0864678	0.05
132	Gut microbiota abundance (genus Ruminococcaceae UCG010 id.11367)	Acute lymphocytic leukaemia (controls excluding all cancers)	Weighted mode	6.30186	53.8299	0.737757	0.153378	0.05
132	Gut microbiota abundance (genus Ruminococcaceae UCG010 id.11367)	Acute lymphocytic leukaemia (controls excluding all cancers)	MR RAPS	2.85033	11.0985	0.732028	0.130983	0.05
133	Gut microbiota abundance (genus Ruminococcaceae UCG011 id.11368)	Acute lymphocytic leukaemia (controls excluding all cancers)	Inverse variance weighted (multiplicative random effects)	0.739162	1.33846	0.408201	0.318428	0.05
133	Gut microbiota abundance (genus Ruminococcaceae UCG011 id.11368)	Acute lymphocytic leukaemia (controls excluding all cancers)	MR Egger	0.0489538	2.2811	0.00105058	0.112689	0.05
133	Gut microbiota abundance (genus Ruminococcaceae UCG011 id.11368)	Acute lymphocytic leukaemia (controls excluding all cancers)	Inverse variance weighted (fixed effects)	0.739162	1.39648	0.391242	0.351777	0.05
133	Gut microbiota abundance (genus Ruminococcaceae UCG011 id.11368)	Acute lymphocytic leukaemia (controls excluding all cancers)	Weighted median	0.903711	2.14602	0.380561	0.81852	0.05
133	Gut microbiota abundance (genus Ruminococcaceae UCG011 id.11368)	Acute lymphocytic leukaemia (controls excluding all cancers)	Weighted mode	0.941815	3.63743	0.243858	0.933143	0.05
133	Gut microbiota abundance (genus Ruminococcaceae UCG011 id.11368)	Acute lymphocytic leukaemia (controls excluding all cancers)	MR RAPS	0.730397	1.42327	0.374826	0.355998	0.05
134	Gut microbiota abundance (genus Ruminococcaceae UCG013 id.11370)	Acute lymphocytic leukaemia (controls excluding all cancers)	Inverse variance weighted (multiplicative random effects)	0.79468	2.09193	0.301882	0.641662	0.05
134	Gut microbiota abundance (genus Ruminococcaceae UCG013 id.11370)	Acute lymphocytic leukaemia (controls excluding all cancers)	MR Egger	2.24087	101.086	0.0496755	0.644634	0.05
134	Gut microbiota abundance (genus Ruminococcaceae UCG013 id.11370)	Acute lymphocytic leukaemia (controls excluding all cancers)	Inverse variance weighted (fixed effects)	0.79468	2.55843	0.246838	0.700051	0.05
134	Gut microbiota abundance (genus Ruminococcaceae UCG013 id.11370)	Acute lymphocytic leukaemia (controls excluding all cancers)	Weighted median	0.910367	4.30284	0.19261	0.905668	0.05
134	Gut microbiota abundance (genus Ruminococcaceae UCG013 id.11370)	Acute lymphocytic leukaemia (controls excluding all cancers)	Weighted mode	0.759237	7.07644	0.0814592	0.814316	0.05
134	Gut microbiota abundance (genus Ruminococcaceae UCG013 id.11370)	Acute lymphocytic leukaemia (controls excluding all cancers)	MR RAPS	0.790316	2.73497	0.228375	0.710243	0.05
135	Gut microbiota abundance (genus Ruminococcaceae UCG014 id.11371)	Acute lymphocytic leukaemia (controls excluding all cancers)	Inverse variance weighted (multiplicative random effects)	2.54934	7.08672	0.917084	0.0728027	0.05
135	Gut microbiota abundance (genus Ruminococcaceae UCG014 id.11371)	Acute lymphocytic leukaemia (controls excluding all cancers)	MR Egger	4.27564	74.5847	0.245106	0.279573	0.05
135	Gut microbiota abundance (genus Ruminococcaceae UCG014 id.11371)	Acute lymphocytic leukaemia (controls excluding all cancers)	Inverse variance weighted (fixed effects)	2.54934	7.3033	0.889888	0.081377	0.05
135	Gut microbiota abundance (genus Ruminococcaceae UCG014 id.11371)	Acute lymphocytic leukaemia (controls excluding all cancers)	Weighted median	4.49647	21.1615	0.955425	0.0571321	0.05
135	Gut microbiota abundance (genus Ruminococcaceae UCG014 id.11371)	Acute lymphocytic leukaemia (controls excluding all cancers)	Weighted mode	5.78321	39.4764	0.847228	0.111099	0.05
135	Gut microbiota abundance (genus Ruminococcaceae UCG014 id.11371)	Acute lymphocytic leukaemia (controls excluding all cancers)	MR RAPS	2.62309	7.89462	0.871555	0.0862629	0.05
136	Gut microbiota abundance (genus Ruminococcus1 id.11373)	Acute lymphocytic leukaemia (controls excluding all cancers)	Inverse variance weighted (multiplicative random effects)	0.958662	2.6184	0.35099	0.934367	0.05
136	Gut microbiota abundance (genus Ruminococcus1 id.11373)	Acute lymphocytic leukaemia (controls excluding all cancers)	MR Egger	1.02401	33.0763	0.0317026	0.988053	0.05
136	Gut microbiota abundance (genus Ruminococcus1 id.11373)	Acute lymphocytic leukaemia (controls excluding all cancers)	Inverse variance weighted (fixed effects)	0.958662	2.96135	0.310342	0.941516	0.05
136	Gut microbiota abundance (genus Ruminococcus1 id.11373)	Acute lymphocytic leukaemia (controls excluding all cancers)	Weighted median	0.528552	2.40214	0.116299	0.409111	0.05
136	Gut microbiota abundance (genus Ruminococcus1 id.11373)	Acute lymphocytic leukaemia (controls excluding all cancers)	Weighted mode	0.284379	4.22056	0.0191612	0.384704	0.05
136	Gut microbiota abundance (genus Ruminococcus1 id.11373)	Acute lymphocytic leukaemia (controls excluding all cancers)	MR RAPS	0.957179	3.15643	0.290263	0.94269	0.05
137	Gut microbiota abundance (genus Ruminococcus2 id.11374)	Acute lymphocytic leukaemia (controls excluding all cancers)	Inverse variance weighted (multiplicative random effects)	1.46385	5.69324	0.376387	0.582377	0.05
137	Gut microbiota abundance (genus Ruminococcus2 id.11374)	Acute lymphocytic leukaemia (controls excluding all cancers)	MR Egger	3.30928	364.992	0.0300042	0.587773	0.05
137	Gut microbiota abundance (genus Ruminococcus2 id.11374)	Acute lymphocytic leukaemia (controls excluding all cancers)	Inverse variance weighted (fixed effects)	1.46385	4.36549	0.490864	0.494252	0.05
137	Gut microbiota abundance (genus Ruminococcus2 id.11374)	Acute lymphocytic leukaemia (controls excluding all cancers)	Weighted median	2.23554	11.0849	0.450854	0.324713	0.05
137	Gut microbiota abundance (genus Ruminococcus2 id.11374)	Acute lymphocytic leukaemia (controls excluding all cancers)	Weighted mode	2.71031	25.9757	0.282794	0.405681	0.05
137	Gut microbiota abundance (genus Ruminococcus2 id.11374)	Acute lymphocytic leukaemia (controls excluding all cancers)	MR RAPS	1.5034	4.69106	0.481813	0.482501	0.05
138	Gut microbiota abundance (genus Ruminococcus gauvreauii group id.11342)	Acute lymphocytic leukaemia (controls excluding all cancers)	Inverse variance weighted (multiplicative random effects)	0.580123	2.06709	0.16281	0.400953	0.05
138	Gut microbiota abundance (genus Ruminococcus gauvreauii group id.11342)	Acute lymphocytic leukaemia (controls excluding all cancers)	MR Egger	0.190658	90.8638	0.000400057	0.560079	0.05
138	Gut microbiota abundance (genus Ruminococcus gauvreauii group id.11342)	Acute lymphocytic leukaemia (controls excluding all cancers)	Inverse variance weighted (fixed effects)	0.580123	1.72379	0.195234	0.327092	0.05
138	Gut microbiota abundance (genus Ruminococcus gauvreauii group id.11342)	Acute lymphocytic leukaemia (controls excluding all cancers)	Weighted median	0.949794	4.48091	0.201323	0.948111	0.05
138	Gut microbiota abundance (genus Ruminococcus gauvreauii group id.11342)	Acute lymphocytic leukaemia (controls excluding all cancers)	Weighted mode	1.98407	18.2108	0.216165	0.559637	0.05
138	Gut microbiota abundance (genus Ruminococcus gauvreauii group id.11342)	Acute lymphocytic leukaemia (controls excluding all cancers)	MR RAPS	0.563289	1.75879	0.180405	0.323134	0.05
139	Gut microbiota abundance (genus Ruminococcus gnavus group id.14376)	Acute lymphocytic leukaemia (controls excluding all cancers)	Inverse variance weighted (multiplicative random effects)	1.6284	2.88232	0.919983	0.0941854	0.05
139	Gut microbiota abundance (genus Ruminococcus gnavus group id.14376)	Acute lymphocytic leukaemia (controls excluding all cancers)	MR Egger	0.661502	36.6331	0.0119451	0.823704	0.05
139	Gut microbiota abundance (genus Ruminococcus gnavus group id.14376)	Acute lymphocytic leukaemia (controls excluding all cancers)	Inverse variance weighted (fixed effects)	1.6284	3.40672	0.77837	0.19542	0.05
139	Gut microbiota abundance (genus Ruminococcus gnavus group id.14376)	Acute lymphocytic leukaemia (controls excluding all cancers)	Weighted median	1.61937	4.52165	0.579957	0.357522	0.05
139	Gut microbiota abundance (genus Ruminococcus gnavus group id.14376)	Acute lymphocytic leukaemia (controls excluding all cancers)	Weighted mode	1.61681	7.75057	0.337277	0.561319	0.05
139	Gut microbiota abundance (genus Ruminococcus gnavus group id.14376)	Acute lymphocytic leukaemia (controls excluding all cancers)	MR RAPS	1.64975	3.62411	0.750996	0.212462	0.05
140	Gut microbiota abundance (genus Ruminococcus torques group id.14377)	Acute lymphocytic leukaemia (controls excluding all cancers)	Inverse variance weighted (multiplicative random effects)	2.34805	18.5749	0.296818	0.418561	0.05
140	Gut microbiota abundance (genus Ruminococcus torques group id.14377)	Acute lymphocytic leukaemia (controls excluding all cancers)	MR Egger	0.0929184	17233.5	5.00993e-07	0.651969	0.05
140	Gut microbiota abundance (genus Ruminococcus torques group id.14377)	Acute lymphocytic leukaemia (controls excluding all cancers)	Inverse variance weighted (fixed effects)	2.34805	11.9979	0.459526	0.305044	0.05
140	Gut microbiota abundance (genus Ruminococcus torques group id.14377)	Acute lymphocytic leukaemia (controls excluding all cancers)	Weighted median	1.0044	10.6641	0.0945994	0.997096	0.05
140	Gut microbiota abundance (genus Ruminococcus torques group id.14377)	Acute lymphocytic leukaemia (controls excluding all cancers)	Weighted mode	0.211752	16.6587	0.00269163	0.511892	0.05
140	Gut microbiota abundance (genus Ruminococcus torques group id.14377)	Acute lymphocytic leukaemia (controls excluding all cancers)	MR RAPS	2.4824	13.519	0.455826	0.293049	0.05
141	Gut microbiota abundance (genus Sellimonas id.14369)	Acute lymphocytic leukaemia (controls excluding all cancers)	Inverse variance weighted (multiplicative random effects)	1.21654	2.09045	0.707965	0.477926	0.05
141	Gut microbiota abundance (genus Sellimonas id.14369)	Acute lymphocytic leukaemia (controls excluding all cancers)	MR Egger	0.338943	15.6187	0.00735547	0.535612	0.05
141	Gut microbiota abundance (genus Sellimonas id.14369)	Acute lymphocytic leukaemia (controls excluding all cancers)	Inverse variance weighted (fixed effects)	1.21654	2.12638	0.696002	0.491462	0.05
141	Gut microbiota abundance (genus Sellimonas id.14369)	Acute lymphocytic leukaemia (controls excluding all cancers)	Weighted median	0.998543	2.19403	0.454456	0.997103	0.05
141	Gut microbiota abundance (genus Sellimonas id.14369)	Acute lymphocytic leukaemia (controls excluding all cancers)	Weighted mode	0.796603	2.67038	0.237635	0.722087	0.05
141	Gut microbiota abundance (genus Sellimonas id.14369)	Acute lymphocytic leukaemia (controls excluding all cancers)	MR RAPS	1.22574	2.20689	0.680799	0.497487	0.05
142	Gut microbiota abundance (genus Senegalimassilia id.11160)	Acute lymphocytic leukaemia (controls excluding all cancers)	Inverse variance weighted (multiplicative random effects)	1.19961	4.70469	0.305878	0.794072	0.05
142	Gut microbiota abundance (genus Senegalimassilia id.11160)	Acute lymphocytic leukaemia (controls excluding all cancers)	MR Egger	31.2227	27902.4	0.034938	0.254402	0.05
142	Gut microbiota abundance (genus Senegalimassilia id.11160)	Acute lymphocytic leukaemia (controls excluding all cancers)	Inverse variance weighted (fixed effects)	1.19961	4.18416	0.34393	0.775242	0.05
142	Gut microbiota abundance (genus Senegalimassilia id.11160)	Acute lymphocytic leukaemia (controls excluding all cancers)	Weighted median	0.971831	4.59456	0.20556	0.971241	0.05
142	Gut microbiota abundance (genus Senegalimassilia id.11160)	Acute lymphocytic leukaemia (controls excluding all cancers)	Weighted mode	0.768146	8.00895	0.0736735	0.836256	0.05
142	Gut microbiota abundance (genus Senegalimassilia id.11160)	Acute lymphocytic leukaemia (controls excluding all cancers)	MR RAPS	1.20924	4.50696	0.324446	0.777139	0.05
143	Gut microbiota abundance (genus Slackia id.825)	Acute lymphocytic leukaemia (controls excluding all cancers)	Inverse variance weighted (multiplicative random effects)	0.165835	0.442806	0.0621065	0.000336178	0.05
143	Gut microbiota abundance (genus Slackia id.825)	Acute lymphocytic leukaemia (controls excluding all cancers)	MR Egger	0.0486044	59.9357	3.94154e-05	0.336117	0.05
143	Gut microbiota abundance (genus Slackia id.825)	Acute lymphocytic leukaemia (controls excluding all cancers)	Inverse variance weighted (fixed effects)	0.165835	0.469335	0.0585959	0.000711392	0.05
143	Gut microbiota abundance (genus Slackia id.825)	Acute lymphocytic leukaemia (controls excluding all cancers)	Weighted median	0.208108	0.823921	0.0525645	0.0253597	0.05
143	Gut microbiota abundance (genus Slackia id.825)	Acute lymphocytic leukaemia (controls excluding all cancers)	Weighted mode	0.427837	3.47016	0.0527481	0.462675	0.05
143	Gut microbiota abundance (genus Slackia id.825)	Acute lymphocytic leukaemia (controls excluding all cancers)	MR RAPS	0.157492	0.494952	0.0501135	0.00155721	0.05
144	Gut microbiota abundance (genus Streptococcus id.1853)	Acute lymphocytic leukaemia (controls excluding all cancers)	Inverse variance weighted (multiplicative random effects)	0.691304	2.26409	0.211078	0.541912	0.05
144	Gut microbiota abundance (genus Streptococcus id.1853)	Acute lymphocytic leukaemia (controls excluding all cancers)	MR Egger	0.862355	159.674	0.00465734	0.951454	0.05
144	Gut microbiota abundance (genus Streptococcus id.1853)	Acute lymphocytic leukaemia (controls excluding all cancers)	Inverse variance weighted (fixed effects)	0.691304	2.13604	0.223733	0.521262	0.05
144	Gut microbiota abundance (genus Streptococcus id.1853)	Acute lymphocytic leukaemia (controls excluding all cancers)	Weighted median	1.14183	5.80323	0.224665	0.87296	0.05
144	Gut microbiota abundance (genus Streptococcus id.1853)	Acute lymphocytic leukaemia (controls excluding all cancers)	Weighted mode	1.1186	12.8969	0.0970209	0.930022	0.05
144	Gut microbiota abundance (genus Streptococcus id.1853)	Acute lymphocytic leukaemia (controls excluding all cancers)	MR RAPS	0.676584	2.18131	0.209858	0.513013	0.05
145	Gut microbiota abundance (genus Subdoligranulum id.2070)	Acute lymphocytic leukaemia (controls excluding all cancers)	Inverse variance weighted (multiplicative random effects)	0.870007	1.97644	0.382967	0.739415	0.05
145	Gut microbiota abundance (genus Subdoligranulum id.2070)	Acute lymphocytic leukaemia (controls excluding all cancers)	MR Egger	0.745168	45.7852	0.0121278	0.871426	0.05
145	Gut microbiota abundance (genus Subdoligranulum id.2070)	Acute lymphocytic leukaemia (controls excluding all cancers)	Inverse variance weighted (fixed effects)	0.870007	3.07404	0.246227	0.828807	0.05
145	Gut microbiota abundance (genus Subdoligranulum id.2070)	Acute lymphocytic leukaemia (controls excluding all cancers)	Weighted median	1.00646	4.92511	0.205672	0.993662	0.05
145	Gut microbiota abundance (genus Subdoligranulum id.2070)	Acute lymphocytic leukaemia (controls excluding all cancers)	Weighted mode	1.25688	10.218	0.154604	0.836762	0.05
145	Gut microbiota abundance (genus Subdoligranulum id.2070)	Acute lymphocytic leukaemia (controls excluding all cancers)	MR RAPS	0.868005	3.34669	0.225128	0.837109	0.05
146	Gut microbiota abundance (genus Sutterella id.2896)	Acute lymphocytic leukaemia (controls excluding all cancers)	Inverse variance weighted (multiplicative random effects)	1.66851	6.49492	0.428632	0.460346	0.05
146	Gut microbiota abundance (genus Sutterella id.2896)	Acute lymphocytic leukaemia (controls excluding all cancers)	MR Egger	57.082	37525.6	0.0868302	0.200059	0.05
146	Gut microbiota abundance (genus Sutterella id.2896)	Acute lymphocytic leukaemia (controls excluding all cancers)	Inverse variance weighted (fixed effects)	1.66851	4.62858	0.601464	0.325409	0.05
146	Gut microbiota abundance (genus Sutterella id.2896)	Acute lymphocytic leukaemia (controls excluding all cancers)	Weighted median	2.33338	11.0729	0.491714	0.286193	0.05
146	Gut microbiota abundance (genus Sutterella id.2896)	Acute lymphocytic leukaemia (controls excluding all cancers)	Weighted mode	4.17227	60.3735	0.288336	0.317213	0.05
146	Gut microbiota abundance (genus Sutterella id.2896)	Acute lymphocytic leukaemia (controls excluding all cancers)	MR RAPS	1.73785	5.00366	0.60358	0.305709	0.05
147	Gut microbiota abundance (genus Terrisporobacter id.11348)	Acute lymphocytic leukaemia (controls excluding all cancers)	Inverse variance weighted (multiplicative random effects)	0.451002	0.852204	0.238679	0.0141831	0.05
147	Gut microbiota abundance (genus Terrisporobacter id.11348)	Acute lymphocytic leukaemia (controls excluding all cancers)	MR Egger	0.820128	363.151	0.00185215	0.926961	0.05
147	Gut microbiota abundance (genus Terrisporobacter id.11348)	Acute lymphocytic leukaemia (controls excluding all cancers)	Inverse variance weighted (fixed effects)	0.451002	1.66469	0.122186	0.232047	0.05
147	Gut microbiota abundance (genus Terrisporobacter id.11348)	Acute lymphocytic leukaemia (controls excluding all cancers)	Weighted median	0.540089	2.51677	0.115901	0.432724	0.05
147	Gut microbiota abundance (genus Terrisporobacter id.11348)	Acute lymphocytic leukaemia (controls excluding all cancers)	Weighted mode	0.706753	4.70633	0.106134	0.743515	0.05
147	Gut microbiota abundance (genus Terrisporobacter id.11348)	Acute lymphocytic leukaemia (controls excluding all cancers)	MR RAPS	0.447696	1.83621	0.109155	0.2644	0.05
148	Gut microbiota abundance (genus Turicibacter id.2162)	Acute lymphocytic leukaemia (controls excluding all cancers)	Inverse variance weighted (multiplicative random effects)	1.52579	3.26846	0.712276	0.27701	0.05
148	Gut microbiota abundance (genus Turicibacter id.2162)	Acute lymphocytic leukaemia (controls excluding all cancers)	MR Egger	1.23588	135.669	0.0112582	0.918593	0.05
148	Gut microbiota abundance (genus Turicibacter id.2162)	Acute lymphocytic leukaemia (controls excluding all cancers)	Inverse variance weighted (fixed effects)	1.52579	4.22208	0.551397	0.415855	0.05
148	Gut microbiota abundance (genus Turicibacter id.2162)	Acute lymphocytic leukaemia (controls excluding all cancers)	Weighted median	1.54795	5.64374	0.424567	0.507966	0.05
148	Gut microbiota abundance (genus Turicibacter id.2162)	Acute lymphocytic leukaemia (controls excluding all cancers)	Weighted mode	0.592738	3.77409	0.0930922	0.596985	0.05
148	Gut microbiota abundance (genus Turicibacter id.2162)	Acute lymphocytic leukaemia (controls excluding all cancers)	MR RAPS	1.54518	4.56593	0.522912	0.431187	0.05
149	Gut microbiota abundance (genus Tyzzerella3 id.11335)	Acute lymphocytic leukaemia (controls excluding all cancers)	Inverse variance weighted (multiplicative random effects)	0.945717	1.5799	0.566099	0.831199	0.05
149	Gut microbiota abundance (genus Tyzzerella3 id.11335)	Acute lymphocytic leukaemia (controls excluding all cancers)	MR Egger	0.400107	24.3311	0.00657947	0.63415	0.05
149	Gut microbiota abundance (genus Tyzzerella3 id.11335)	Acute lymphocytic leukaemia (controls excluding all cancers)	Inverse variance weighted (fixed effects)	0.945717	1.82666	0.489627	0.868022	0.05
149	Gut microbiota abundance (genus Tyzzerella3 id.11335)	Acute lymphocytic leukaemia (controls excluding all cancers)	Weighted median	1.00829	2.279	0.44609	0.984177	0.05
149	Gut microbiota abundance (genus Tyzzerella3 id.11335)	Acute lymphocytic leukaemia (controls excluding all cancers)	Weighted mode	1.10098	4.22586	0.286843	0.891046	0.05
149	Gut microbiota abundance (genus Tyzzerella3 id.11335)	Acute lymphocytic leukaemia (controls excluding all cancers)	MR RAPS	0.94429	1.89193	0.471308	0.871563	0.05
150	Gut microbiota abundance (genus Veillonella id.2198)	Acute lymphocytic leukaemia (controls excluding all cancers)	Inverse variance weighted (multiplicative random effects)	0.480458	3.23988	0.0712496	0.451585	0.05
150	Gut microbiota abundance (genus Veillonella id.2198)	Acute lymphocytic leukaemia (controls excluding all cancers)	MR Egger	2.67206e+09	5.3054e+36	1.34578e-18	0.408393	0.05
150	Gut microbiota abundance (genus Veillonella id.2198)	Acute lymphocytic leukaemia (controls excluding all cancers)	Inverse variance weighted (fixed effects)	0.480458	1.82979	0.126157	0.282642	0.05
150	Gut microbiota abundance (genus Veillonella id.2198)	Acute lymphocytic leukaemia (controls excluding all cancers)	Weighted median	0.196395	1.28016	0.0301297	0.0887998	0.05
150	Gut microbiota abundance (genus Veillonella id.2198)	Acute lymphocytic leukaemia (controls excluding all cancers)	Weighted mode	0.167105	1.42507	0.0195949	0.177163	0.05
150	Gut microbiota abundance (genus Veillonella id.2198)	Acute lymphocytic leukaemia (controls excluding all cancers)	MR RAPS	0.451917	1.81239	0.112685	0.262354	0.05
151	Gut microbiota abundance (family Acidaminococcaceae id.2166)	Acute myeloid leukaemia (controls excluding all cancers)	Inverse variance weighted (multiplicative random effects)	0.208109	0.36071	0.120067	2.22302e-08	0.05
151	Gut microbiota abundance (family Acidaminococcaceae id.2166)	Acute myeloid leukaemia (controls excluding all cancers)	MR Egger	0.423736	29.3832	0.0061107	0.63008	0.05
151	Gut microbiota abundance (family Acidaminococcaceae id.2166)	Acute myeloid leukaemia (controls excluding all cancers)	Inverse variance weighted (fixed effects)	0.208109	0.653523	0.0662707	0.00717541	0.05
151	Gut microbiota abundance (family Acidaminococcaceae id.2166)	Acute myeloid leukaemia (controls excluding all cancers)	Weighted median	0.258784	1.04678	0.0639765	0.0579759	0.05
151	Gut microbiota abundance (family Acidaminococcaceae id.2166)	Acute myeloid leukaemia (controls excluding all cancers)	Weighted mode	0.308785	1.90048	0.0501706	0.260818	0.05
151	Gut microbiota abundance (family Acidaminococcaceae id.2166)	Acute myeloid leukaemia (controls excluding all cancers)	MR RAPS	0.201782	0.722797	0.056331	0.0139454	0.05
152	Gut microbiota abundance (family Actinomycetaceae id.421)	Acute myeloid leukaemia (controls excluding all cancers)	Inverse variance weighted (multiplicative random effects)	0.581965	1.23524	0.274184	0.158595	0.05
152	Gut microbiota abundance (family Actinomycetaceae id.421)	Acute myeloid leukaemia (controls excluding all cancers)	MR Egger	0.717482	35.8207	0.014371	0.812339	0.05
152	Gut microbiota abundance (family Actinomycetaceae id.421)	Acute myeloid leukaemia (controls excluding all cancers)	Inverse variance weighted (fixed effects)	0.581965	1.75626	0.192843	0.336742	0.05
152	Gut microbiota abundance (family Actinomycetaceae id.421)	Acute myeloid leukaemia (controls excluding all cancers)	Weighted median	0.473256	1.80218	0.124278	0.272807	0.05
152	Gut microbiota abundance (family Actinomycetaceae id.421)	Acute myeloid leukaemia (controls excluding all cancers)	Weighted mode	0.482467	2.14421	0.108559	0.408862	0.05
152	Gut microbiota abundance (family Actinomycetaceae id.421)	Acute myeloid leukaemia (controls excluding all cancers)	MR RAPS	0.579883	1.8963	0.177327	0.367352	0.05
153	Gut microbiota abundance (family Alcaligenaceae id.2875)	Acute myeloid leukaemia (controls excluding all cancers)	Inverse variance weighted (multiplicative random effects)	1.40065	5.23121	0.37502	0.616255	0.05
153	Gut microbiota abundance (family Alcaligenaceae id.2875)	Acute myeloid leukaemia (controls excluding all cancers)	MR Egger	0.0522771	4620.42	5.91482e-07	0.568974	0.05
153	Gut microbiota abundance (family Alcaligenaceae id.2875)	Acute myeloid leukaemia (controls excluding all cancers)	Inverse variance weighted (fixed effects)	1.40065	4.4899	0.436938	0.570776	0.05
153	Gut microbiota abundance (family Alcaligenaceae id.2875)	Acute myeloid leukaemia (controls excluding all cancers)	Weighted median	1.19644	6.65824	0.214991	0.837736	0.05
153	Gut microbiota abundance (family Alcaligenaceae id.2875)	Acute myeloid leukaemia (controls excluding all cancers)	Weighted mode	0.938836	12.8006	0.0688571	0.963396	0.05
153	Gut microbiota abundance (family Alcaligenaceae id.2875)	Acute myeloid leukaemia (controls excluding all cancers)	MR RAPS	1.42554	4.80618	0.422823	0.567468	0.05
154	Gut microbiota abundance (family Bacteroidaceae id.917)	Acute myeloid leukaemia (controls excluding all cancers)	Inverse variance weighted (multiplicative random effects)	0.419764	1.33164	0.13232	0.140549	0.05
154	Gut microbiota abundance (family Bacteroidaceae id.917)	Acute myeloid leukaemia (controls excluding all cancers)	MR Egger	0.210904	2211.49	2.01133e-05	0.68791	0.05
154	Gut microbiota abundance (family Bacteroidaceae id.917)	Acute myeloid leukaemia (controls excluding all cancers)	Inverse variance weighted (fixed effects)	0.419764	1.80127	0.0978212	0.242765	0.05
154	Gut microbiota abundance (family Bacteroidaceae id.917)	Acute myeloid leukaemia (controls excluding all cancers)	Weighted median	0.299899	1.91131	0.0470564	0.202496	0.05
154	Gut microbiota abundance (family Bacteroidaceae id.917)	Acute myeloid leukaemia (controls excluding all cancers)	Weighted mode	0.285926	4.12015	0.0198424	0.399875	0.05
154	Gut microbiota abundance (family Bacteroidaceae id.917)	Acute myeloid leukaemia (controls excluding all cancers)	MR RAPS	0.411565	1.94079	0.0872763	0.26187	0.05
155	Gut microbiota abundance (family Bacteroidales S24 7group id.11173)	Acute myeloid leukaemia (controls excluding all cancers)	Inverse variance weighted (multiplicative random effects)	1.04368	3.3869	0.321611	0.943253	0.05
155	Gut microbiota abundance (family Bacteroidales S24 7group id.11173)	Acute myeloid leukaemia (controls excluding all cancers)	MR Egger	2.14855	928.916	0.00496951	0.770257	0.05
155	Gut microbiota abundance (family Bacteroidales S24 7group id.11173)	Acute myeloid leukaemia (controls excluding all cancers)	Inverse variance weighted (fixed effects)	1.04368	2.51265	0.433512	0.92402	0.05
155	Gut microbiota abundance (family Bacteroidales S24 7group id.11173)	Acute myeloid leukaemia (controls excluding all cancers)	Weighted median	0.787652	2.74695	0.225849	0.708016	0.05
155	Gut microbiota abundance (family Bacteroidales S24 7group id.11173)	Acute myeloid leukaemia (controls excluding all cancers)	Weighted mode	0.622073	3.68102	0.105127	0.619507	0.05
155	Gut microbiota abundance (family Bacteroidales S24 7group id.11173)	Acute myeloid leukaemia (controls excluding all cancers)	MR RAPS	1.0465	2.59752	0.421621	0.921935	0.05
156	Gut microbiota abundance (family Bifidobacteriaceae id.433)	Acute myeloid leukaemia (controls excluding all cancers)	Inverse variance weighted (multiplicative random effects)	2.02681	4.87746	0.842229	0.114848	0.05
156	Gut microbiota abundance (family Bifidobacteriaceae id.433)	Acute myeloid leukaemia (controls excluding all cancers)	MR Egger	1.48513	64.2176	0.034346	0.815623	0.05
156	Gut microbiota abundance (family Bifidobacteriaceae id.433)	Acute myeloid leukaemia (controls excluding all cancers)	Inverse variance weighted (fixed effects)	2.02681	5.43493	0.75584	0.160386	0.05
156	Gut microbiota abundance (family Bifidobacteriaceae id.433)	Acute myeloid leukaemia (controls excluding all cancers)	Weighted median	1.2526	4.75183	0.330188	0.740587	0.05
156	Gut microbiota abundance (family Bifidobacteriaceae id.433)	Acute myeloid leukaemia (controls excluding all cancers)	Weighted mode	1.20979	5.08184	0.288005	0.801369	0.05
156	Gut microbiota abundance (family Bifidobacteriaceae id.433)	Acute myeloid leukaemia (controls excluding all cancers)	MR RAPS	2.06353	5.79066	0.735347	0.168804	0.05
158	Gut microbiota abundance (family Clostridiaceae1 id.1869)	Acute myeloid leukaemia (controls excluding all cancers)	Inverse variance weighted (multiplicative random effects)	2.36828	6.31782	0.887769	0.0850322	0.05
158	Gut microbiota abundance (family Clostridiaceae1 id.1869)	Acute myeloid leukaemia (controls excluding all cancers)	MR Egger	6.13972	184.642	0.204157	0.262215	0.05
158	Gut microbiota abundance (family Clostridiaceae1 id.1869)	Acute myeloid leukaemia (controls excluding all cancers)	Inverse variance weighted (fixed effects)	2.36828	6.46587	0.867442	0.0924742	0.05
158	Gut microbiota abundance (family Clostridiaceae1 id.1869)	Acute myeloid leukaemia (controls excluding all cancers)	Weighted median	2.05194	7.86444	0.535379	0.294377	0.05
158	Gut microbiota abundance (family Clostridiaceae1 id.1869)	Acute myeloid leukaemia (controls excluding all cancers)	Weighted mode	2.83652	17.2512	0.466394	0.286925	0.05
158	Gut microbiota abundance (family Clostridiaceae1 id.1869)	Acute myeloid leukaemia (controls excluding all cancers)	MR RAPS	2.44279	7.1356	0.836261	0.102459	0.05
159	Gut microbiota abundance (family Clostridiales vadin BB60 group id.11286)	Acute myeloid leukaemia (controls excluding all cancers)	Inverse variance weighted (multiplicative random effects)	0.768398	2.10315	0.280738	0.608072	0.05
159	Gut microbiota abundance (family Clostridiales vadin BB60 group id.11286)	Acute myeloid leukaemia (controls excluding all cancers)	MR Egger	0.598948	12.7647	0.0281039	0.723668	0.05
159	Gut microbiota abundance (family Clostridiales vadin BB60 group id.11286)	Acute myeloid leukaemia (controls excluding all cancers)	Inverse variance weighted (fixed effects)	0.768398	1.59645	0.369843	0.480094	0.05
159	Gut microbiota abundance (family Clostridiales vadin BB60 group id.11286)	Acute myeloid leukaemia (controls excluding all cancers)	Weighted median	0.626403	1.94571	0.201665	0.418565	0.05
159	Gut microbiota abundance (family Clostridiales vadin BB60 group id.11286)	Acute myeloid leukaemia (controls excluding all cancers)	Weighted mode	0.281346	1.55234	0.0509914	0.169297	0.05
159	Gut microbiota abundance (family Clostridiales vadin BB60 group id.11286)	Acute myeloid leukaemia (controls excluding all cancers)	MR RAPS	0.752898	1.59746	0.354849	0.45959	0.05
160	Gut microbiota abundance (family Coriobacteriaceae id.811)	Acute myeloid leukaemia (controls excluding all cancers)	Inverse variance weighted (multiplicative random effects)	1.52703	4.83994	0.481785	0.471987	0.05
160	Gut microbiota abundance (family Coriobacteriaceae id.811)	Acute myeloid leukaemia (controls excluding all cancers)	MR Egger	12.7606	2376.3	0.0685236	0.313326	0.05
160	Gut microbiota abundance (family Coriobacteriaceae id.811)	Acute myeloid leukaemia (controls excluding all cancers)	Inverse variance weighted (fixed effects)	1.52703	4.04878	0.575929	0.394822	0.05
160	Gut microbiota abundance (family Coriobacteriaceae id.811)	Acute myeloid leukaemia (controls excluding all cancers)	Weighted median	1.50126	5.83042	0.386554	0.557244	0.05
160	Gut microbiota abundance (family Coriobacteriaceae id.811)	Acute myeloid leukaemia (controls excluding all cancers)	Weighted mode	1.82501	14.6769	0.226932	0.581295	0.05
160	Gut microbiota abundance (family Coriobacteriaceae id.811)	Acute myeloid leukaemia (controls excluding all cancers)	MR RAPS	1.56609	4.35229	0.563527	0.389684	0.05
161	Gut microbiota abundance (family Defluviitaleaceae id.1924)	Acute myeloid leukaemia (controls excluding all cancers)	Inverse variance weighted (multiplicative random effects)	0.563137	0.996657	0.318187	0.0486669	0.05
161	Gut microbiota abundance (family Defluviitaleaceae id.1924)	Acute myeloid leukaemia (controls excluding all cancers)	MR Egger	0.241001	5.02504	0.0115584	0.323786	0.05
161	Gut microbiota abundance (family Defluviitaleaceae id.1924)	Acute myeloid leukaemia (controls excluding all cancers)	Inverse variance weighted (fixed effects)	0.563137	1.22938	0.257954	0.149423	0.05
161	Gut microbiota abundance (family Defluviitaleaceae id.1924)	Acute myeloid leukaemia (controls excluding all cancers)	Weighted median	0.701548	1.9148	0.257034	0.488981	0.05
161	Gut microbiota abundance (family Defluviitaleaceae id.1924)	Acute myeloid leukaemia (controls excluding all cancers)	Weighted mode	0.893599	3.86216	0.206755	0.883255	0.05
161	Gut microbiota abundance (family Defluviitaleaceae id.1924)	Acute myeloid leukaemia (controls excluding all cancers)	MR RAPS	0.557394	1.28298	0.242161	0.169395	0.05
162	Gut microbiota abundance (family Desulfovibrionaceae id.3169)	Acute myeloid leukaemia (controls excluding all cancers)	Inverse variance weighted (multiplicative random effects)	2.81726	9.09627	0.87255	0.0832702	0.05
162	Gut microbiota abundance (family Desulfovibrionaceae id.3169)	Acute myeloid leukaemia (controls excluding all cancers)	MR Egger	0.462504	161.655	0.00132325	0.77341	0.05
162	Gut microbiota abundance (family Desulfovibrionaceae id.3169)	Acute myeloid leukaemia (controls excluding all cancers)	Inverse variance weighted (fixed effects)	2.81726	8.44433	0.939915	0.0644058	0.05
162	Gut microbiota abundance (family Desulfovibrionaceae id.3169)	Acute myeloid leukaemia (controls excluding all cancers)	Weighted median	2.19496	11.062	0.435531	0.340732	0.05
162	Gut microbiota abundance (family Desulfovibrionaceae id.3169)	Acute myeloid leukaemia (controls excluding all cancers)	Weighted mode	1.95174	28.0726	0.135694	0.634755	0.05
162	Gut microbiota abundance (family Desulfovibrionaceae id.3169)	Acute myeloid leukaemia (controls excluding all cancers)	MR RAPS	2.97128	9.45107	0.93413	0.0650983	0.05
163	Gut microbiota abundance (family Enterobacteriaceae id.3469)	Acute myeloid leukaemia (controls excluding all cancers)	Inverse variance weighted (multiplicative random effects)	0.3962	1.42208	0.110384	0.155621	0.05
163	Gut microbiota abundance (family Enterobacteriaceae id.3469)	Acute myeloid leukaemia (controls excluding all cancers)	MR Egger	0.013044	424.96	4.00382e-07	0.343506	0.05
163	Gut microbiota abundance (family Enterobacteriaceae id.3469)	Acute myeloid leukaemia (controls excluding all cancers)	Inverse variance weighted (fixed effects)	0.3962	1.53071	0.10255	0.179396	0.05
163	Gut microbiota abundance (family Enterobacteriaceae id.3469)	Acute myeloid leukaemia (controls excluding all cancers)	Weighted median	0.569318	3.09126	0.104851	0.514026	0.05
163	Gut microbiota abundance (family Enterobacteriaceae id.3469)	Acute myeloid leukaemia (controls excluding all cancers)	Weighted mode	0.548992	5.03246	0.0598897	0.618475	0.05
163	Gut microbiota abundance (family Enterobacteriaceae id.3469)	Acute myeloid leukaemia (controls excluding all cancers)	MR RAPS	0.383704	1.62252	0.0907409	0.192883	0.05
164	Gut microbiota abundance (family Erysipelotrichaceae id.2149)	Acute myeloid leukaemia (controls excluding all cancers)	Inverse variance weighted (multiplicative random effects)	0.68171	1.75852	0.264272	0.428079	0.05
164	Gut microbiota abundance (family Erysipelotrichaceae id.2149)	Acute myeloid leukaemia (controls excluding all cancers)	MR Egger	0.413717	66.5481	0.002572	0.712263	0.05
164	Gut microbiota abundance (family Erysipelotrichaceae id.2149)	Acute myeloid leukaemia (controls excluding all cancers)	Inverse variance weighted (fixed effects)	0.68171	1.95572	0.237626	0.476117	0.05
164	Gut microbiota abundance (family Erysipelotrichaceae id.2149)	Acute myeloid leukaemia (controls excluding all cancers)	Weighted median	1.15697	5.08026	0.263487	0.84684	0.05
164	Gut microbiota abundance (family Erysipelotrichaceae id.2149)	Acute myeloid leukaemia (controls excluding all cancers)	Weighted mode	2.28669	33.8237	0.154594	0.558545	0.05
164	Gut microbiota abundance (family Erysipelotrichaceae id.2149)	Acute myeloid leukaemia (controls excluding all cancers)	MR RAPS	0.672346	2.04412	0.221146	0.484086	0.05
165	Gut microbiota abundance (family Family XI id.1936)	Acute myeloid leukaemia (controls excluding all cancers)	Inverse variance weighted (multiplicative random effects)	1.00652	1.60111	0.632737	0.978115	0.05
165	Gut microbiota abundance (family Family XI id.1936)	Acute myeloid leukaemia (controls excluding all cancers)	MR Egger	1.92992	122.165	0.0304883	0.720689	0.05
165	Gut microbiota abundance (family Family XI id.1936)	Acute myeloid leukaemia (controls excluding all cancers)	Inverse variance weighted (fixed effects)	1.00652	1.72711	0.586574	0.981185	0.05
165	Gut microbiota abundance (family Family XI id.1936)	Acute myeloid leukaemia (controls excluding all cancers)	Weighted median	0.989717	1.97695	0.495481	0.976642	0.05
165	Gut microbiota abundance (family Family XI id.1936)	Acute myeloid leukaemia (controls excluding all cancers)	Weighted mode	0.97458	2.66407	0.356524	0.961376	0.05
165	Gut microbiota abundance (family Family XI id.1936)	Acute myeloid leukaemia (controls excluding all cancers)	MR RAPS	1.00671	1.78038	0.569239	0.981663	0.05
166	Gut microbiota abundance (family Family XIII id.1957)	Acute myeloid leukaemia (controls excluding all cancers)	Inverse variance weighted (multiplicative random effects)	1.77958	4.72441	0.670329	0.247252	0.05
166	Gut microbiota abundance (family Family XIII id.1957)	Acute myeloid leukaemia (controls excluding all cancers)	MR Egger	0.385468	230.285	0.000645225	0.730116	0.05
166	Gut microbiota abundance (family Family XIII id.1957)	Acute myeloid leukaemia (controls excluding all cancers)	Inverse variance weighted (fixed effects)	1.77958	7.06446	0.448288	0.41256	0.05
166	Gut microbiota abundance (family Family XIII id.1957)	Acute myeloid leukaemia (controls excluding all cancers)	Weighted median	1.20885	7.03976	0.207581	0.832891	0.05
166	Gut microbiota abundance (family Family XIII id.1957)	Acute myeloid leukaemia (controls excluding all cancers)	Weighted mode	1.25108	14.3475	0.109092	0.863098	0.05
166	Gut microbiota abundance (family Family XIII id.1957)	Acute myeloid leukaemia (controls excluding all cancers)	MR RAPS	1.79997	7.81706	0.414464	0.432763	0.05
167	Gut microbiota abundance (family Lachnospiraceae id.1987)	Acute myeloid leukaemia (controls excluding all cancers)	Inverse variance weighted (multiplicative random effects)	2.14901	4.83523	0.955126	0.0644534	0.05
167	Gut microbiota abundance (family Lachnospiraceae id.1987)	Acute myeloid leukaemia (controls excluding all cancers)	MR Egger	8.10268	948.997	0.0691819	0.36138	0.05
167	Gut microbiota abundance (family Lachnospiraceae id.1987)	Acute myeloid leukaemia (controls excluding all cancers)	Inverse variance weighted (fixed effects)	2.14901	6.03357	0.765426	0.146374	0.05
167	Gut microbiota abundance (family Lachnospiraceae id.1987)	Acute myeloid leukaemia (controls excluding all cancers)	Weighted median	3.72134	15.2636	0.907281	0.0680198	0.05
167	Gut microbiota abundance (family Lachnospiraceae id.1987)	Acute myeloid leukaemia (controls excluding all cancers)	Weighted mode	4.86858	48.6692	0.487023	0.200834	0.05
167	Gut microbiota abundance (family Lachnospiraceae id.1987)	Acute myeloid leukaemia (controls excluding all cancers)	MR RAPS	2.19825	6.59814	0.732371	0.160146	0.05
168	Gut microbiota abundance (family Lactobacillaceae id.1836)	Acute myeloid leukaemia (controls excluding all cancers)	Inverse variance weighted (multiplicative random effects)	1.11549	2.32065	0.536191	0.769969	0.05
168	Gut microbiota abundance (family Lactobacillaceae id.1836)	Acute myeloid leukaemia (controls excluding all cancers)	MR Egger	1.32285	14.8823	0.117585	0.781142	0.05
168	Gut microbiota abundance (family Lactobacillaceae id.1836)	Acute myeloid leukaemia (controls excluding all cancers)	Inverse variance weighted (fixed effects)	1.11549	2.52452	0.492889	0.793115	0.05
168	Gut microbiota abundance (family Lactobacillaceae id.1836)	Acute myeloid leukaemia (controls excluding all cancers)	Weighted median	0.933129	2.71863	0.320283	0.899051	0.05
168	Gut microbiota abundance (family Lactobacillaceae id.1836)	Acute myeloid leukaemia (controls excluding all cancers)	Weighted mode	0.770639	2.71858	0.218454	0.702175	0.05
168	Gut microbiota abundance (family Lactobacillaceae id.1836)	Acute myeloid leukaemia (controls excluding all cancers)	MR RAPS	1.11955	2.65962	0.471269	0.798097	0.05
169	Gut microbiota abundance (family Methanobacteriaceae id.121)	Acute myeloid leukaemia (controls excluding all cancers)	Inverse variance weighted (multiplicative random effects)	1.27286	2.09724	0.772533	0.343635	0.05
169	Gut microbiota abundance (family Methanobacteriaceae id.121)	Acute myeloid leukaemia (controls excluding all cancers)	MR Egger	2.23742	33.1218	0.151141	0.512935	0.05
169	Gut microbiota abundance (family Methanobacteriaceae id.121)	Acute myeloid leukaemia (controls excluding all cancers)	Inverse variance weighted (fixed effects)	1.27286	2.27738	0.711425	0.416295	0.05
169	Gut microbiota abundance (family Methanobacteriaceae id.121)	Acute myeloid leukaemia (controls excluding all cancers)	Weighted median	1.5665	3.38203	0.725579	0.253012	0.05
169	Gut microbiota abundance (family Methanobacteriaceae id.121)	Acute myeloid leukaemia (controls excluding all cancers)	Weighted mode	1.5972	4.59679	0.554965	0.410572	0.05
169	Gut microbiota abundance (family Methanobacteriaceae id.121)	Acute myeloid leukaemia (controls excluding all cancers)	MR RAPS	1.28012	2.37209	0.690827	0.43262	0.05
170	Gut microbiota abundance (family Oxalobacteraceae id.2966)	Acute myeloid leukaemia (controls excluding all cancers)	Inverse variance weighted (multiplicative random effects)	1.78543	2.90603	1.09694	0.0196856	0.05
170	Gut microbiota abundance (family Oxalobacteraceae id.2966)	Acute myeloid leukaemia (controls excluding all cancers)	MR Egger	1.39055	12.9773	0.149	0.753767	0.05
170	Gut microbiota abundance (family Oxalobacteraceae id.2966)	Acute myeloid leukaemia (controls excluding all cancers)	Inverse variance weighted (fixed effects)	1.78543	3.0162	1.05688	0.0302516	0.05
170	Gut microbiota abundance (family Oxalobacteraceae id.2966)	Acute myeloid leukaemia (controls excluding all cancers)	Weighted median	1.884	3.93692	0.901579	0.0920921	0.05
170	Gut microbiota abundance (family Oxalobacteraceae id.2966)	Acute myeloid leukaemia (controls excluding all cancers)	Weighted mode	1.99213	6.62637	0.598906	0.283011	0.05
170	Gut microbiota abundance (family Oxalobacteraceae id.2966)	Acute myeloid leukaemia (controls excluding all cancers)	MR RAPS	1.82027	3.17597	1.04326	0.0349327	0.05
171	Gut microbiota abundance (family Pasteurellaceae id.3689)	Acute myeloid leukaemia (controls excluding all cancers)	Inverse variance weighted (multiplicative random effects)	1.26463	2.42451	0.659638	0.479542	0.05
171	Gut microbiota abundance (family Pasteurellaceae id.3689)	Acute myeloid leukaemia (controls excluding all cancers)	MR Egger	5.25282	24.1317	1.1434	0.0371321	0.05
171	Gut microbiota abundance (family Pasteurellaceae id.3689)	Acute myeloid leukaemia (controls excluding all cancers)	Inverse variance weighted (fixed effects)	1.26463	2.4002	0.666318	0.472662	0.05
171	Gut microbiota abundance (family Pasteurellaceae id.3689)	Acute myeloid leukaemia (controls excluding all cancers)	Weighted median	1.49317	3.63128	0.613984	0.376597	0.05
171	Gut microbiota abundance (family Pasteurellaceae id.3689)	Acute myeloid leukaemia (controls excluding all cancers)	Weighted mode	1.85547	5.98977	0.574772	0.321608	0.05
171	Gut microbiota abundance (family Pasteurellaceae id.3689)	Acute myeloid leukaemia (controls excluding all cancers)	MR RAPS	1.27539	2.50314	0.649834	0.479519	0.05
172	Gut microbiota abundance (family Peptococcaceae id.2024)	Acute myeloid leukaemia (controls excluding all cancers)	Inverse variance weighted (multiplicative random effects)	0.622763	1.47869	0.262283	0.283082	0.05
172	Gut microbiota abundance (family Peptococcaceae id.2024)	Acute myeloid leukaemia (controls excluding all cancers)	MR Egger	2.52804	46.4677	0.137537	0.47978	0.05
172	Gut microbiota abundance (family Peptococcaceae id.2024)	Acute myeloid leukaemia (controls excluding all cancers)	Inverse variance weighted (fixed effects)	0.622763	1.56732	0.24745	0.314551	0.05
172	Gut microbiota abundance (family Peptococcaceae id.2024)	Acute myeloid leukaemia (controls excluding all cancers)	Weighted median	0.6427	2.26218	0.182595	0.491108	0.05
172	Gut microbiota abundance (family Peptococcaceae id.2024)	Acute myeloid leukaemia (controls excluding all cancers)	Weighted mode	0.492139	2.94454	0.0822541	0.462721	0.05
172	Gut microbiota abundance (family Peptococcaceae id.2024)	Acute myeloid leukaemia (controls excluding all cancers)	MR RAPS	0.610416	1.61654	0.230497	0.32051	0.05
173	Gut microbiota abundance (family Peptostreptococcaceae id.2042)	Acute myeloid leukaemia (controls excluding all cancers)	Inverse variance weighted (multiplicative random effects)	0.847416	1.60614	0.447105	0.611794	0.05
173	Gut microbiota abundance (family Peptostreptococcaceae id.2042)	Acute myeloid leukaemia (controls excluding all cancers)	MR Egger	1.61257	13.3102	0.195367	0.631536	0.05
173	Gut microbiota abundance (family Peptostreptococcaceae id.2042)	Acute myeloid leukaemia (controls excluding all cancers)	Inverse variance weighted (fixed effects)	0.847416	1.9434	0.369514	0.695821	0.05
173	Gut microbiota abundance (family Peptostreptococcaceae id.2042)	Acute myeloid leukaemia (controls excluding all cancers)	Weighted median	0.958578	2.8327	0.32438	0.939002	0.05
173	Gut microbiota abundance (family Peptostreptococcaceae id.2042)	Acute myeloid leukaemia (controls excluding all cancers)	Weighted mode	0.925721	3.89053	0.220268	0.917825	0.05
173	Gut microbiota abundance (family Peptostreptococcaceae id.2042)	Acute myeloid leukaemia (controls excluding all cancers)	MR RAPS	0.84448	2.03589	0.350288	0.706545	0.05
174	Gut microbiota abundance (family Porphyromonadaceae id.943)	Acute myeloid leukaemia (controls excluding all cancers)	Inverse variance weighted (multiplicative random effects)	0.457484	1.61906	0.129268	0.225225	0.05
174	Gut microbiota abundance (family Porphyromonadaceae id.943)	Acute myeloid leukaemia (controls excluding all cancers)	MR Egger	25.434	53263.4	0.012145	0.347894	0.05
174	Gut microbiota abundance (family Porphyromonadaceae id.943)	Acute myeloid leukaemia (controls excluding all cancers)	Inverse variance weighted (fixed effects)	0.457484	2.04157	0.102515	0.305483	0.05
174	Gut microbiota abundance (family Porphyromonadaceae id.943)	Acute myeloid leukaemia (controls excluding all cancers)	Weighted median	0.337103	2.38826	0.047582	0.276368	0.05
174	Gut microbiota abundance (family Porphyromonadaceae id.943)	Acute myeloid leukaemia (controls excluding all cancers)	Weighted mode	0.199325	3.40869	0.0116556	0.308139	0.05
174	Gut microbiota abundance (family Porphyromonadaceae id.943)	Acute myeloid leukaemia (controls excluding all cancers)	MR RAPS	0.44659	2.19327	0.0909337	0.320827	0.05
175	Gut microbiota abundance (family Prevotellaceae id.960)	Acute myeloid leukaemia (controls excluding all cancers)	Inverse variance weighted (multiplicative random effects)	1.45685	2.65062	0.800725	0.217866	0.05
175	Gut microbiota abundance (family Prevotellaceae id.960)	Acute myeloid leukaemia (controls excluding all cancers)	MR Egger	3.98371	103.531	0.153288	0.381099	0.05
175	Gut microbiota abundance (family Prevotellaceae id.960)	Acute myeloid leukaemia (controls excluding all cancers)	Inverse variance weighted (fixed effects)	1.45685	3.31363	0.640513	0.36947	0.05
175	Gut microbiota abundance (family Prevotellaceae id.960)	Acute myeloid leukaemia (controls excluding all cancers)	Weighted median	1.55841	4.63386	0.524111	0.424874	0.05
175	Gut microbiota abundance (family Prevotellaceae id.960)	Acute myeloid leukaemia (controls excluding all cancers)	Weighted mode	1.2588	7.76615	0.204035	0.807565	0.05
175	Gut microbiota abundance (family Prevotellaceae id.960)	Acute myeloid leukaemia (controls excluding all cancers)	MR RAPS	1.4697	3.51228	0.614987	0.386339	0.05
176	Gut microbiota abundance (family Rhodospirillaceae id.2717)	Acute myeloid leukaemia (controls excluding all cancers)	Inverse variance weighted (multiplicative random effects)	0.837629	1.36902	0.512501	0.479638	0.05
176	Gut microbiota abundance (family Rhodospirillaceae id.2717)	Acute myeloid leukaemia (controls excluding all cancers)	MR Egger	2.19193	53.669	0.0895224	0.597828	0.05
176	Gut microbiota abundance (family Rhodospirillaceae id.2717)	Acute myeloid leukaemia (controls excluding all cancers)	Inverse variance weighted (fixed effects)	0.837629	1.72513	0.406706	0.630754	0.05
176	Gut microbiota abundance (family Rhodospirillaceae id.2717)	Acute myeloid leukaemia (controls excluding all cancers)	Weighted median	1.0836	2.64409	0.444077	0.859978	0.05
176	Gut microbiota abundance (family Rhodospirillaceae id.2717)	Acute myeloid leukaemia (controls excluding all cancers)	Weighted mode	1.43914	5.6438	0.366972	0.612935	0.05
176	Gut microbiota abundance (family Rhodospirillaceae id.2717)	Acute myeloid leukaemia (controls excluding all cancers)	MR RAPS	0.8341	1.80154	0.386183	0.644279	0.05
177	Gut microbiota abundance (family Rikenellaceae id.967)	Acute myeloid leukaemia (controls excluding all cancers)	Inverse variance weighted (multiplicative random effects)	0.821875	1.77076	0.381463	0.616433	0.05
177	Gut microbiota abundance (family Rikenellaceae id.967)	Acute myeloid leukaemia (controls excluding all cancers)	MR Egger	0.150373	2.80539	0.00806024	0.189208	0.05
177	Gut microbiota abundance (family Rikenellaceae id.967)	Acute myeloid leukaemia (controls excluding all cancers)	Inverse variance weighted (fixed effects)	0.821875	1.97763	0.341559	0.661475	0.05
177	Gut microbiota abundance (family Rikenellaceae id.967)	Acute myeloid leukaemia (controls excluding all cancers)	Weighted median	0.605593	2.08906	0.175554	0.427266	0.05
177	Gut microbiota abundance (family Rikenellaceae id.967)	Acute myeloid leukaemia (controls excluding all cancers)	Weighted mode	0.39595	3.59377	0.0436245	0.423247	0.05
177	Gut microbiota abundance (family Rikenellaceae id.967)	Acute myeloid leukaemia (controls excluding all cancers)	MR RAPS	0.815719	2.06041	0.322944	0.666576	0.05
178	Gut microbiota abundance (family Ruminococcaceae id.2050)	Acute myeloid leukaemia (controls excluding all cancers)	Inverse variance weighted (multiplicative random effects)	0.849286	1.69386	0.425825	0.642801	0.05
178	Gut microbiota abundance (family Ruminococcaceae id.2050)	Acute myeloid leukaemia (controls excluding all cancers)	MR Egger	0.656082	8.25274	0.0521577	0.716299	0.05
178	Gut microbiota abundance (family Ruminococcaceae id.2050)	Acute myeloid leukaemia (controls excluding all cancers)	Inverse variance weighted (fixed effects)	0.849286	2.34324	0.307816	0.752394	0.05
178	Gut microbiota abundance (family Ruminococcaceae id.2050)	Acute myeloid leukaemia (controls excluding all cancers)	Weighted median	0.678248	2.49255	0.184558	0.55878	0.05
178	Gut microbiota abundance (family Ruminococcaceae id.2050)	Acute myeloid leukaemia (controls excluding all cancers)	Weighted mode	0.734639	4.44986	0.121283	0.744896	0.05
178	Gut microbiota abundance (family Ruminococcaceae id.2050)	Acute myeloid leukaemia (controls excluding all cancers)	MR RAPS	0.847158	2.49483	0.287665	0.763418	0.05
179	Gut microbiota abundance (family Streptococcaceae id.1850)	Acute myeloid leukaemia (controls excluding all cancers)	Inverse variance weighted (multiplicative random effects)	0.693593	2.14907	0.223851	0.526017	0.05
179	Gut microbiota abundance (family Streptococcaceae id.1850)	Acute myeloid leukaemia (controls excluding all cancers)	MR Egger	0.0328747	6.783	0.000159331	0.185224	0.05
179	Gut microbiota abundance (family Streptococcaceae id.1850)	Acute myeloid leukaemia (controls excluding all cancers)	Inverse variance weighted (fixed effects)	0.693593	2.12859	0.226004	0.522489	0.05
179	Gut microbiota abundance (family Streptococcaceae id.1850)	Acute myeloid leukaemia (controls excluding all cancers)	Weighted median	0.30189	1.30046	0.070081	0.107965	0.05
179	Gut microbiota abundance (family Streptococcaceae id.1850)	Acute myeloid leukaemia (controls excluding all cancers)	Weighted mode	0.288468	1.78902	0.0465137	0.214581	0.05
179	Gut microbiota abundance (family Streptococcaceae id.1850)	Acute myeloid leukaemia (controls excluding all cancers)	MR RAPS	0.68297	2.21526	0.210561	0.525334	0.05
180	Gut microbiota abundance (family Veillonellaceae id.2172)	Acute myeloid leukaemia (controls excluding all cancers)	Inverse variance weighted (multiplicative random effects)	1.24726	3.10189	0.501519	0.63455	0.05
180	Gut microbiota abundance (family Veillonellaceae id.2172)	Acute myeloid leukaemia (controls excluding all cancers)	MR Egger	0.254912	1.45405	0.0446893	0.116831	0.05
180	Gut microbiota abundance (family Veillonellaceae id.2172)	Acute myeloid leukaemia (controls excluding all cancers)	Inverse variance weighted (fixed effects)	1.24726	2.59175	0.600234	0.553779	0.05
180	Gut microbiota abundance (family Veillonellaceae id.2172)	Acute myeloid leukaemia (controls excluding all cancers)	Weighted median	1.02119	3.31083	0.314977	0.972123	0.05
180	Gut microbiota abundance (family Veillonellaceae id.2172)	Acute myeloid leukaemia (controls excluding all cancers)	Weighted mode	0.998688	3.65877	0.272599	0.998443	0.05
180	Gut microbiota abundance (family Veillonellaceae id.2172)	Acute myeloid leukaemia (controls excluding all cancers)	MR RAPS	1.26617	2.72249	0.588864	0.545711	0.05
181	Gut microbiota abundance (family Verrucomicrobiaceae id.4036)	Acute myeloid leukaemia (controls excluding all cancers)	Inverse variance weighted (multiplicative random effects)	0.968414	2.5449	0.368512	0.948086	0.05
181	Gut microbiota abundance (family Verrucomicrobiaceae id.4036)	Acute myeloid leukaemia (controls excluding all cancers)	MR Egger	0.804857	39.8889	0.0162399	0.904097	0.05
181	Gut microbiota abundance (family Verrucomicrobiaceae id.4036)	Acute myeloid leukaemia (controls excluding all cancers)	Inverse variance weighted (fixed effects)	0.968414	2.33108	0.402314	0.942908	0.05
181	Gut microbiota abundance (family Verrucomicrobiaceae id.4036)	Acute myeloid leukaemia (controls excluding all cancers)	Weighted median	0.993823	3.52953	0.279834	0.992354	0.05
181	Gut microbiota abundance (family Verrucomicrobiaceae id.4036)	Acute myeloid leukaemia (controls excluding all cancers)	Weighted mode	1.42165	8.50545	0.237623	0.707961	0.05
181	Gut microbiota abundance (family Verrucomicrobiaceae id.4036)	Acute myeloid leukaemia (controls excluding all cancers)	MR RAPS	0.966866	2.42422	0.38562	0.942723	0.05
182	Gut microbiota abundance (family Victivallaceae id.2255)	Acute myeloid leukaemia (controls excluding all cancers)	Inverse variance weighted (multiplicative random effects)	1.1207	1.80552	0.695629	0.639538	0.05
182	Gut microbiota abundance (family Victivallaceae id.2255)	Acute myeloid leukaemia (controls excluding all cancers)	MR Egger	0.766176	13.7333	0.0427446	0.839855	0.05
182	Gut microbiota abundance (family Victivallaceae id.2255)	Acute myeloid leukaemia (controls excluding all cancers)	Inverse variance weighted (fixed effects)	1.1207	1.90193	0.660366	0.672821	0.05
182	Gut microbiota abundance (family Victivallaceae id.2255)	Acute myeloid leukaemia (controls excluding all cancers)	Weighted median	1.30528	2.63949	0.645488	0.458355	0.05
182	Gut microbiota abundance (family Victivallaceae id.2255)	Acute myeloid leukaemia (controls excluding all cancers)	Weighted mode	1.36749	4.17036	0.448411	0.595599	0.05
182	Gut microbiota abundance (family Victivallaceae id.2255)	Acute myeloid leukaemia (controls excluding all cancers)	MR RAPS	1.1251	1.96379	0.644593	0.678315	0.05
183	Gut microbiota abundance (genus Actinomyces id.423)	Acute myeloid leukaemia (controls excluding all cancers)	Inverse variance weighted (multiplicative random effects)	0.821189	1.43796	0.468965	0.490679	0.05
183	Gut microbiota abundance (genus Actinomyces id.423)	Acute myeloid leukaemia (controls excluding all cancers)	MR Egger	0.643213	8.64833	0.0478385	0.694996	0.05
183	Gut microbiota abundance (genus Actinomyces id.423)	Acute myeloid leukaemia (controls excluding all cancers)	Inverse variance weighted (fixed effects)	0.821189	1.92518	0.350279	0.650416	0.05
183	Gut microbiota abundance (genus Actinomyces id.423)	Acute myeloid leukaemia (controls excluding all cancers)	Weighted median	0.79968	2.44009	0.262075	0.694504	0.05
183	Gut microbiota abundance (genus Actinomyces id.423)	Acute myeloid leukaemia (controls excluding all cancers)	Weighted mode	0.535216	2.00443	0.142912	0.389289	0.05
183	Gut microbiota abundance (genus Actinomyces id.423)	Acute myeloid leukaemia (controls excluding all cancers)	MR RAPS	0.818682	2.03435	0.329462	0.666623	0.05
184	Gut microbiota abundance (genus Adlercreutzia id.812)	Acute myeloid leukaemia (controls excluding all cancers)	Inverse variance weighted (multiplicative random effects)	0.79474	1.13521	0.556384	0.20663	0.05
184	Gut microbiota abundance (genus Adlercreutzia id.812)	Acute myeloid leukaemia (controls excluding all cancers)	MR Egger	1.11968	248.446	0.0050461	0.959682	0.05
184	Gut microbiota abundance (genus Adlercreutzia id.812)	Acute myeloid leukaemia (controls excluding all cancers)	Inverse variance weighted (fixed effects)	0.79474	2.29729	0.274938	0.67141	0.05
184	Gut microbiota abundance (genus Adlercreutzia id.812)	Acute myeloid leukaemia (controls excluding all cancers)	Weighted median	0.747959	2.58063	0.216786	0.645797	0.05
184	Gut microbiota abundance (genus Adlercreutzia id.812)	Acute myeloid leukaemia (controls excluding all cancers)	Weighted mode	0.597789	3.63515	0.0983044	0.600494	0.05
184	Gut microbiota abundance (genus Adlercreutzia id.812)	Acute myeloid leukaemia (controls excluding all cancers)	MR RAPS	0.793962	2.49134	0.253027	0.692513	0.05
185	Gut microbiota abundance (genus Akkermansia id.4037)	Acute myeloid leukaemia (controls excluding all cancers)	Inverse variance weighted (multiplicative random effects)	0.969759	2.54754	0.369153	0.950311	0.05
185	Gut microbiota abundance (genus Akkermansia id.4037)	Acute myeloid leukaemia (controls excluding all cancers)	MR Egger	0.817706	40.4457	0.0165319	0.911013	0.05
185	Gut microbiota abundance (genus Akkermansia id.4037)	Acute myeloid leukaemia (controls excluding all cancers)	Inverse variance weighted (fixed effects)	0.969759	2.33354	0.403007	0.945353	0.05
185	Gut microbiota abundance (genus Akkermansia id.4037)	Acute myeloid leukaemia (controls excluding all cancers)	Weighted median	0.997304	3.47272	0.286408	0.996616	0.05
185	Gut microbiota abundance (genus Akkermansia id.4037)	Acute myeloid leukaemia (controls excluding all cancers)	Weighted mode	1.44654	9.08132	0.230416	0.701933	0.05
185	Gut microbiota abundance (genus Akkermansia id.4037)	Acute myeloid leukaemia (controls excluding all cancers)	MR RAPS	0.968277	2.42685	0.386329	0.945176	0.05
186	Gut microbiota abundance (genus Alistipes id.968)	Acute myeloid leukaemia (controls excluding all cancers)	Inverse variance weighted (multiplicative random effects)	0.464136	1.29247	0.166676	0.141831	0.05
186	Gut microbiota abundance (genus Alistipes id.968)	Acute myeloid leukaemia (controls excluding all cancers)	MR Egger	0.259843	117.357	0.000575326	0.637962	0.05
186	Gut microbiota abundance (genus Alistipes id.968)	Acute myeloid leukaemia (controls excluding all cancers)	Inverse variance weighted (fixed effects)	0.464136	1.45396	0.148162	0.187661	0.05
186	Gut microbiota abundance (genus Alistipes id.968)	Acute myeloid leukaemia (controls excluding all cancers)	Weighted median	0.337282	1.53085	0.074311	0.159059	0.05
186	Gut microbiota abundance (genus Alistipes id.968)	Acute myeloid leukaemia (controls excluding all cancers)	Weighted mode	0.211915	2.79993	0.0160389	0.263584	0.05
186	Gut microbiota abundance (genus Alistipes id.968)	Acute myeloid leukaemia (controls excluding all cancers)	MR RAPS	0.451673	1.52136	0.134096	0.199571	0.05
187	Gut microbiota abundance (genus Allisonella id.2174)	Acute myeloid leukaemia (controls excluding all cancers)	Inverse variance weighted (multiplicative random effects)	1.45613	2.47184	0.857791	0.163968	0.05
187	Gut microbiota abundance (genus Allisonella id.2174)	Acute myeloid leukaemia (controls excluding all cancers)	MR Egger	5.90067	561.922	0.061962	0.384226	0.05
187	Gut microbiota abundance (genus Allisonella id.2174)	Acute myeloid leukaemia (controls excluding all cancers)	Inverse variance weighted (fixed effects)	1.45613	2.55775	0.82898	0.191064	0.05
187	Gut microbiota abundance (genus Allisonella id.2174)	Acute myeloid leukaemia (controls excluding all cancers)	Weighted median	1.68359	3.62409	0.782118	0.182945	0.05
187	Gut microbiota abundance (genus Allisonella id.2174)	Acute myeloid leukaemia (controls excluding all cancers)	Weighted mode	1.74846	5.38515	0.567695	0.367891	0.05
187	Gut microbiota abundance (genus Allisonella id.2174)	Acute myeloid leukaemia (controls excluding all cancers)	MR RAPS	1.47474	2.67578	0.812789	0.201229	0.05
188	Gut microbiota abundance (genus Alloprevotella id.961)	Acute myeloid leukaemia (controls excluding all cancers)	Inverse variance weighted (multiplicative random effects)	1.81749	2.74382	1.20389	0.00446929	0.05
188	Gut microbiota abundance (genus Alloprevotella id.961)	Acute myeloid leukaemia (controls excluding all cancers)	MR Egger	10.5216	48167.4	0.0022983	0.494718	0.05
188	Gut microbiota abundance (genus Alloprevotella id.961)	Acute myeloid leukaemia (controls excluding all cancers)	Inverse variance weighted (fixed effects)	1.81749	3.60541	0.916195	0.0873483	0.05
188	Gut microbiota abundance (genus Alloprevotella id.961)	Acute myeloid leukaemia (controls excluding all cancers)	Weighted median	2.00116	4.89611	0.81792	0.128586	0.05
188	Gut microbiota abundance (genus Alloprevotella id.961)	Acute myeloid leukaemia (controls excluding all cancers)	Weighted mode	2.48351	7.58032	0.81366	0.18533	0.05
188	Gut microbiota abundance (genus Alloprevotella id.961)	Acute myeloid leukaemia (controls excluding all cancers)	MR RAPS	1.83205	3.85576	0.870487	0.110787	0.05
189	Gut microbiota abundance (genus Anaerofilum id.2053)	Acute myeloid leukaemia (controls excluding all cancers)	Inverse variance weighted (multiplicative random effects)	0.895212	1.57252	0.509632	0.700155	0.05
189	Gut microbiota abundance (genus Anaerofilum id.2053)	Acute myeloid leukaemia (controls excluding all cancers)	MR Egger	2.68077	131.257	0.0547519	0.582196	0.05
189	Gut microbiota abundance (genus Anaerofilum id.2053)	Acute myeloid leukaemia (controls excluding all cancers)	Inverse variance weighted (fixed effects)	0.895212	1.66723	0.480682	0.72717	0.05
189	Gut microbiota abundance (genus Anaerofilum id.2053)	Acute myeloid leukaemia (controls excluding all cancers)	Weighted median	1.10409	2.56919	0.474472	0.818251	0.05
189	Gut microbiota abundance (genus Anaerofilum id.2053)	Acute myeloid leukaemia (controls excluding all cancers)	Weighted mode	1.28472	4.71176	0.350295	0.714279	0.05
189	Gut microbiota abundance (genus Anaerofilum id.2053)	Acute myeloid leukaemia (controls excluding all cancers)	MR RAPS	0.891614	1.71583	0.463319	0.73123	0.05
190	Gut microbiota abundance (genus Anaerostipes id.1991)	Acute myeloid leukaemia (controls excluding all cancers)	Inverse variance weighted (multiplicative random effects)	2.51475	4.20887	1.50253	0.000448961	0.05
190	Gut microbiota abundance (genus Anaerostipes id.1991)	Acute myeloid leukaemia (controls excluding all cancers)	MR Egger	1.90946	178.76	0.0203962	0.755453	0.05
190	Gut microbiota abundance (genus Anaerostipes id.1991)	Acute myeloid leukaemia (controls excluding all cancers)	Inverse variance weighted (fixed effects)	2.51475	8.15746	0.775237	0.124548	0.05
190	Gut microbiota abundance (genus Anaerostipes id.1991)	Acute myeloid leukaemia (controls excluding all cancers)	Weighted median	2.32298	10.3189	0.522948	0.267913	0.05
190	Gut microbiota abundance (genus Anaerostipes id.1991)	Acute myeloid leukaemia (controls excluding all cancers)	Weighted mode	1.53051	12.9928	0.180289	0.705589	0.05
190	Gut microbiota abundance (genus Anaerostipes id.1991)	Acute myeloid leukaemia (controls excluding all cancers)	MR RAPS	2.53667	9.01444	0.713819	0.150184	0.05
191	Gut microbiota abundance (genus Anaerotruncus id.2054)	Acute myeloid leukaemia (controls excluding all cancers)	Inverse variance weighted (multiplicative random effects)	1.41329	3.66048	0.545661	0.4762	0.05
191	Gut microbiota abundance (genus Anaerotruncus id.2054)	Acute myeloid leukaemia (controls excluding all cancers)	MR Egger	2.12091	54.4407	0.0826265	0.621178	0.05
191	Gut microbiota abundance (genus Anaerotruncus id.2054)	Acute myeloid leukaemia (controls excluding all cancers)	Inverse variance weighted (fixed effects)	1.41329	3.89828	0.512375	0.503986	0.05
191	Gut microbiota abundance (genus Anaerotruncus id.2054)	Acute myeloid leukaemia (controls excluding all cancers)	Weighted median	0.75029	3.05621	0.184194	0.68847	0.05
191	Gut microbiota abundance (genus Anaerotruncus id.2054)	Acute myeloid leukaemia (controls excluding all cancers)	Weighted mode	0.428861	6.61431	0.0278066	0.556473	0.05
191	Gut microbiota abundance (genus Anaerotruncus id.2054)	Acute myeloid leukaemia (controls excluding all cancers)	MR RAPS	1.43577	4.177	0.493524	0.506772	0.05
192	Gut microbiota abundance (genus Bacteroides id.918)	Acute myeloid leukaemia (controls excluding all cancers)	Inverse variance weighted (multiplicative random effects)	0.633569	1.73524	0.231328	0.374632	0.05
192	Gut microbiota abundance (genus Bacteroides id.918)	Acute myeloid leukaemia (controls excluding all cancers)	MR Egger	1.11006	2915.92	0.000422586	0.976002	0.05
192	Gut microbiota abundance (genus Bacteroides id.918)	Acute myeloid leukaemia (controls excluding all cancers)	Inverse variance weighted (fixed effects)	0.633569	2.17299	0.184727	0.467974	0.05
192	Gut microbiota abundance (genus Bacteroides id.918)	Acute myeloid leukaemia (controls excluding all cancers)	Weighted median	0.569158	3.07737	0.105266	0.512764	0.05
192	Gut microbiota abundance (genus Bacteroides id.918)	Acute myeloid leukaemia (controls excluding all cancers)	Weighted mode	0.337557	4.31787	0.0263891	0.431214	0.05
192	Gut microbiota abundance (genus Bacteroides id.918)	Acute myeloid leukaemia (controls excluding all cancers)	MR RAPS	0.625273	2.30394	0.169695	0.480381	0.05
193	Gut microbiota abundance (genus Barnesiella id.944)	Acute myeloid leukaemia (controls excluding all cancers)	Inverse variance weighted (multiplicative random effects)	1.14879	3.04283	0.433718	0.780158	0.05
193	Gut microbiota abundance (genus Barnesiella id.944)	Acute myeloid leukaemia (controls excluding all cancers)	MR Egger	0.721269	78.1908	0.00665332	0.881078	0.05
193	Gut microbiota abundance (genus Barnesiella id.944)	Acute myeloid leukaemia (controls excluding all cancers)	Inverse variance weighted (fixed effects)	1.14879	2.97776	0.443194	0.775301	0.05
193	Gut microbiota abundance (genus Barnesiella id.944)	Acute myeloid leukaemia (controls excluding all cancers)	Weighted median	1.10537	4.20064	0.290871	0.883072	0.05
193	Gut microbiota abundance (genus Barnesiella id.944)	Acute myeloid leukaemia (controls excluding all cancers)	Weighted mode	1.00348	9.11109	0.110521	0.997596	0.05
193	Gut microbiota abundance (genus Barnesiella id.944)	Acute myeloid leukaemia (controls excluding all cancers)	MR RAPS	1.15518	3.14695	0.424046	0.777838	0.05
194	Gut microbiota abundance (genus Bifidobacterium id.436)	Acute myeloid leukaemia (controls excluding all cancers)	Inverse variance weighted (multiplicative random effects)	1.71752	4.01397	0.734904	0.211727	0.05
194	Gut microbiota abundance (genus Bifidobacterium id.436)	Acute myeloid leukaemia (controls excluding all cancers)	MR Egger	0.272796	2.80816	0.0265005	0.243057	0.05
194	Gut microbiota abundance (genus Bifidobacterium id.436)	Acute myeloid leukaemia (controls excluding all cancers)	Inverse variance weighted (fixed effects)	1.71752	4.02094	0.733629	0.212661	0.05
194	Gut microbiota abundance (genus Bifidobacterium id.436)	Acute myeloid leukaemia (controls excluding all cancers)	Weighted median	1.25273	4.02154	0.390232	0.704947	0.05
194	Gut microbiota abundance (genus Bifidobacterium id.436)	Acute myeloid leukaemia (controls excluding all cancers)	Weighted mode	1.01543	4.33609	0.237794	0.983957	0.05
194	Gut microbiota abundance (genus Bifidobacterium id.436)	Acute myeloid leukaemia (controls excluding all cancers)	MR RAPS	1.76857	4.2994	0.727504	0.208374	0.05
195	Gut microbiota abundance (genus Bilophila id.3170)	Acute myeloid leukaemia (controls excluding all cancers)	Inverse variance weighted (multiplicative random effects)	1.05123	2.56064	0.431564	0.912421	0.05
195	Gut microbiota abundance (genus Bilophila id.3170)	Acute myeloid leukaemia (controls excluding all cancers)	MR Egger	13.6286	2034.15	0.0913097	0.279702	0.05
195	Gut microbiota abundance (genus Bilophila id.3170)	Acute myeloid leukaemia (controls excluding all cancers)	Inverse variance weighted (fixed effects)	1.05123	2.61533	0.422539	0.914444	0.05
195	Gut microbiota abundance (genus Bilophila id.3170)	Acute myeloid leukaemia (controls excluding all cancers)	Weighted median	1.25369	4.45048	0.353164	0.726502	0.05
195	Gut microbiota abundance (genus Bilophila id.3170)	Acute myeloid leukaemia (controls excluding all cancers)	Weighted mode	1.80315	13.9603	0.2329	0.582767	0.05
195	Gut microbiota abundance (genus Bilophila id.3170)	Acute myeloid leukaemia (controls excluding all cancers)	MR RAPS	1.05345	2.75363	0.403019	0.915403	0.05
196	Gut microbiota abundance (genus Blautia id.1992)	Acute myeloid leukaemia (controls excluding all cancers)	Inverse variance weighted (multiplicative random effects)	0.843568	5.36628	0.132607	0.856991	0.05
196	Gut microbiota abundance (genus Blautia id.1992)	Acute myeloid leukaemia (controls excluding all cancers)	Inverse variance weighted (fixed effects)	0.843568	12.1286	0.0586716	0.90046	0.05
196	Gut microbiota abundance (genus Blautia id.1992)	Acute myeloid leukaemia (controls excluding all cancers)	MR RAPS	0.841869	14.7427	0.048074	0.90619	0.05
197	Gut microbiota abundance (genus Butyricicoccus id.2055)	Acute myeloid leukaemia (controls excluding all cancers)	Inverse variance weighted (multiplicative random effects)	0.391183	1.3147	0.116395	0.129116	0.05
197	Gut microbiota abundance (genus Butyricicoccus id.2055)	Acute myeloid leukaemia (controls excluding all cancers)	MR Egger	0.268768	5.79823	0.0124583	0.350798	0.05
197	Gut microbiota abundance (genus Butyricicoccus id.2055)	Acute myeloid leukaemia (controls excluding all cancers)	Inverse variance weighted (fixed effects)	0.391183	1.1959	0.127957	0.0997185	0.05
197	Gut microbiota abundance (genus Butyricicoccus id.2055)	Acute myeloid leukaemia (controls excluding all cancers)	Weighted median	0.37391	1.83814	0.0760599	0.225987	0.05
197	Gut microbiota abundance (genus Butyricicoccus id.2055)	Acute myeloid leukaemia (controls excluding all cancers)	Weighted mode	0.305203	1.88184	0.049499	0.241744	0.05
197	Gut microbiota abundance (genus Butyricicoccus id.2055)	Acute myeloid leukaemia (controls excluding all cancers)	MR RAPS	0.379579	1.24643	0.115594	0.110295	0.05
198	Gut microbiota abundance (genus Butyricimonas id.945)	Acute myeloid leukaemia (controls excluding all cancers)	Inverse variance weighted (multiplicative random effects)	1.10707	2.48541	0.493121	0.805279	0.05
198	Gut microbiota abundance (genus Butyricimonas id.945)	Acute myeloid leukaemia (controls excluding all cancers)	MR Egger	16.5396	462.607	0.591339	0.0936388	0.05
198	Gut microbiota abundance (genus Butyricimonas id.945)	Acute myeloid leukaemia (controls excluding all cancers)	Inverse variance weighted (fixed effects)	1.10707	2.57417	0.476116	0.813224	0.05
198	Gut microbiota abundance (genus Butyricimonas id.945)	Acute myeloid leukaemia (controls excluding all cancers)	Weighted median	1.23624	3.90378	0.391486	0.71774	0.05
198	Gut microbiota abundance (genus Butyricimonas id.945)	Acute myeloid leukaemia (controls excluding all cancers)	Weighted mode	1.44434	9.85982	0.211578	0.714093	0.05
198	Gut microbiota abundance (genus Butyricimonas id.945)	Acute myeloid leukaemia (controls excluding all cancers)	MR RAPS	1.11217	2.69761	0.458526	0.814074	0.05
199	Gut microbiota abundance (genus Butyrivibrio id.1993)	Acute myeloid leukaemia (controls excluding all cancers)	Inverse variance weighted (multiplicative random effects)	1.26721	1.76284	0.91093	0.159695	0.05
199	Gut microbiota abundance (genus Butyrivibrio id.1993)	Acute myeloid leukaemia (controls excluding all cancers)	MR Egger	4.3977	30.3838	0.636516	0.124233	0.05
199	Gut microbiota abundance (genus Butyrivibrio id.1993)	Acute myeloid leukaemia (controls excluding all cancers)	Inverse variance weighted (fixed effects)	1.26721	1.91	0.840746	0.25792	0.05
199	Gut microbiota abundance (genus Butyrivibrio id.1993)	Acute myeloid leukaemia (controls excluding all cancers)	Weighted median	1.16097	2.03494	0.662351	0.602185	0.05
199	Gut microbiota abundance (genus Butyrivibrio id.1993)	Acute myeloid leukaemia (controls excluding all cancers)	Weighted mode	1.11648	2.70065	0.461567	0.810401	0.05
199	Gut microbiota abundance (genus Butyrivibrio id.1993)	Acute myeloid leukaemia (controls excluding all cancers)	MR RAPS	1.27575	1.97157	0.825497	0.272846	0.05
200	Gut microbiota abundance (genus Candidatus Soleaferrea id.11350)	Acute myeloid leukaemia (controls excluding all cancers)	Inverse variance weighted (multiplicative random effects)	0.661465	1.26536	0.34578	0.211723	0.05
200	Gut microbiota abundance (genus Candidatus Soleaferrea id.11350)	Acute myeloid leukaemia (controls excluding all cancers)	MR Egger	0.0439183	241.585	7.98401e-06	0.430332	0.05
200	Gut microbiota abundance (genus Candidatus Soleaferrea id.11350)	Acute myeloid leukaemia (controls excluding all cancers)	Inverse variance weighted (fixed effects)	0.661465	1.35522	0.322852	0.258737	0.05
200	Gut microbiota abundance (genus Candidatus Soleaferrea id.11350)	Acute myeloid leukaemia (controls excluding all cancers)	Weighted median	0.727597	1.93673	0.273346	0.524346	0.05
200	Gut microbiota abundance (genus Candidatus Soleaferrea id.11350)	Acute myeloid leukaemia (controls excluding all cancers)	Weighted mode	0.927574	4.89844	0.175647	0.931615	0.05
200	Gut microbiota abundance (genus Candidatus Soleaferrea id.11350)	Acute myeloid leukaemia (controls excluding all cancers)	MR RAPS	0.651254	1.39216	0.304656	0.268549	0.05
201	Gut microbiota abundance (genus Catenibacterium id.2153)	Acute myeloid leukaemia (controls excluding all cancers)	Inverse variance weighted (multiplicative random effects)	0.773229	2.59573	0.230333	0.677242	0.05
201	Gut microbiota abundance (genus Catenibacterium id.2153)	Acute myeloid leukaemia (controls excluding all cancers)	MR Egger	6.89808e-06	66.1114	7.19747e-13	0.142924	0.05
201	Gut microbiota abundance (genus Catenibacterium id.2153)	Acute myeloid leukaemia (controls excluding all cancers)	Inverse variance weighted (fixed effects)	0.773229	1.73826	0.343955	0.533769	0.05
201	Gut microbiota abundance (genus Catenibacterium id.2153)	Acute myeloid leukaemia (controls excluding all cancers)	Weighted median	1.03247	2.99191	0.356294	0.953058	0.05
201	Gut microbiota abundance (genus Catenibacterium id.2153)	Acute myeloid leukaemia (controls excluding all cancers)	Weighted mode	1.19879	4.56933	0.314508	0.807764	0.05
201	Gut microbiota abundance (genus Catenibacterium id.2153)	Acute myeloid leukaemia (controls excluding all cancers)	MR RAPS	0.75725	1.75569	0.326611	0.516922	0.05
202	Gut microbiota abundance (genus Christensenellaceae R 7group id.11283)	Acute myeloid leukaemia (controls excluding all cancers)	Inverse variance weighted (multiplicative random effects)	0.51474	2.05277	0.129073	0.346721	0.05
202	Gut microbiota abundance (genus Christensenellaceae R 7group id.11283)	Acute myeloid leukaemia (controls excluding all cancers)	MR Egger	0.0199222	5.28013	7.51676e-05	0.148089	0.05
202	Gut microbiota abundance (genus Christensenellaceae R 7group id.11283)	Acute myeloid leukaemia (controls excluding all cancers)	Inverse variance weighted (fixed effects)	0.51474	1.91776	0.13816	0.322351	0.05
202	Gut microbiota abundance (genus Christensenellaceae R 7group id.11283)	Acute myeloid leukaemia (controls excluding all cancers)	Weighted median	0.57261	3.23222	0.101442	0.52777	0.05
202	Gut microbiota abundance (genus Christensenellaceae R 7group id.11283)	Acute myeloid leukaemia (controls excluding all cancers)	Weighted mode	0.50115	7.97561	0.0314899	0.639575	0.05
202	Gut microbiota abundance (genus Christensenellaceae R 7group id.11283)	Acute myeloid leukaemia (controls excluding all cancers)	MR RAPS	0.497464	1.99143	0.124268	0.323826	0.05
203	Gut microbiota abundance (genus Clostridium innocuum group id.14397)	Acute myeloid leukaemia (controls excluding all cancers)	Inverse variance weighted (multiplicative random effects)	0.782958	1.57543	0.389116	0.492793	0.05
203	Gut microbiota abundance (genus Clostridium innocuum group id.14397)	Acute myeloid leukaemia (controls excluding all cancers)	MR Egger	19.3307	732.537	0.510114	0.102308	0.05
203	Gut microbiota abundance (genus Clostridium innocuum group id.14397)	Acute myeloid leukaemia (controls excluding all cancers)	Inverse variance weighted (fixed effects)	0.782958	1.43206	0.428072	0.427044	0.05
203	Gut microbiota abundance (genus Clostridium innocuum group id.14397)	Acute myeloid leukaemia (controls excluding all cancers)	Weighted median	0.866767	2.11684	0.354909	0.753625	0.05
203	Gut microbiota abundance (genus Clostridium innocuum group id.14397)	Acute myeloid leukaemia (controls excluding all cancers)	Weighted mode	1.28107	5.90757	0.277801	0.760046	0.05
203	Gut microbiota abundance (genus Clostridium innocuum group id.14397)	Acute myeloid leukaemia (controls excluding all cancers)	MR RAPS	0.768345	1.4462	0.40821	0.414131	0.05
204	Gut microbiota abundance (genus Clostridium sensustricto1 id.1873)	Acute myeloid leukaemia (controls excluding all cancers)	Inverse variance weighted (multiplicative random effects)	1.76993	3.7811	0.828498	0.140426	0.05
204	Gut microbiota abundance (genus Clostridium sensustricto1 id.1873)	Acute myeloid leukaemia (controls excluding all cancers)	MR Egger	1.65415	80.1331	0.0341457	0.755575	0.05
204	Gut microbiota abundance (genus Clostridium sensustricto1 id.1873)	Acute myeloid leukaemia (controls excluding all cancers)	Inverse variance weighted (fixed effects)	1.76993	5.26562	0.594922	0.304706	0.05
204	Gut microbiota abundance (genus Clostridium sensustricto1 id.1873)	Acute myeloid leukaemia (controls excluding all cancers)	Weighted median	2.16548	8.28922	0.565708	0.259244	0.05
204	Gut microbiota abundance (genus Clostridium sensustricto1 id.1873)	Acute myeloid leukaemia (controls excluding all cancers)	Weighted mode	2.75157	16.4404	0.460521	0.317585	0.05
204	Gut microbiota abundance (genus Clostridium sensustricto1 id.1873)	Acute myeloid leukaemia (controls excluding all cancers)	MR RAPS	1.79042	5.78195	0.554418	0.330142	0.05
205	Gut microbiota abundance (genus Collinsella id.815)	Acute myeloid leukaemia (controls excluding all cancers)	Inverse variance weighted (multiplicative random effects)	2.05794	7.88053	0.537416	0.292104	0.05
205	Gut microbiota abundance (genus Collinsella id.815)	Acute myeloid leukaemia (controls excluding all cancers)	MR Egger	24.9253	9180.04	0.0676763	0.249744	0.05
205	Gut microbiota abundance (genus Collinsella id.815)	Acute myeloid leukaemia (controls excluding all cancers)	Inverse variance weighted (fixed effects)	2.05794	6.79579	0.623199	0.236366	0.05
205	Gut microbiota abundance (genus Collinsella id.815)	Acute myeloid leukaemia (controls excluding all cancers)	Weighted median	2.63478	14.0453	0.494262	0.256516	0.05
205	Gut microbiota abundance (genus Collinsella id.815)	Acute myeloid leukaemia (controls excluding all cancers)	Weighted mode	4.10774	56.8369	0.296876	0.322666	0.05
205	Gut microbiota abundance (genus Collinsella id.815)	Acute myeloid leukaemia (controls excluding all cancers)	MR RAPS	2.1474	7.5548	0.610386	0.233728	0.05
206	Gut microbiota abundance (genus Coprobacter id.949)	Acute myeloid leukaemia (controls excluding all cancers)	Inverse variance weighted (multiplicative random effects)	1.30166	2.83632	0.597364	0.507049	0.05
206	Gut microbiota abundance (genus Coprobacter id.949)	Acute myeloid leukaemia (controls excluding all cancers)	MR Egger	15.7631	340.075	0.730644	0.0764937	0.05
206	Gut microbiota abundance (genus Coprobacter id.949)	Acute myeloid leukaemia (controls excluding all cancers)	Inverse variance weighted (fixed effects)	1.30166	2.57616	0.657691	0.449086	0.05
206	Gut microbiota abundance (genus Coprobacter id.949)	Acute myeloid leukaemia (controls excluding all cancers)	Weighted median	1.57222	4.18671	0.590408	0.365199	0.05
206	Gut microbiota abundance (genus Coprobacter id.949)	Acute myeloid leukaemia (controls excluding all cancers)	Weighted mode	1.43323	7.65549	0.268322	0.682629	0.05
206	Gut microbiota abundance (genus Coprobacter id.949)	Acute myeloid leukaemia (controls excluding all cancers)	MR RAPS	1.32293	2.70043	0.648095	0.442087	0.05
207	Gut microbiota abundance (genus Coprococcus1 id.11301)	Acute myeloid leukaemia (controls excluding all cancers)	Inverse variance weighted (multiplicative random effects)	5.90562	19.6201	1.77758	0.00374269	0.05
207	Gut microbiota abundance (genus Coprococcus1 id.11301)	Acute myeloid leukaemia (controls excluding all cancers)	MR Egger	6.62904	1085.54	0.0404814	0.420583	0.05
207	Gut microbiota abundance (genus Coprococcus1 id.11301)	Acute myeloid leukaemia (controls excluding all cancers)	Inverse variance weighted (fixed effects)	5.90562	19.4361	1.79441	0.00347783	0.05
207	Gut microbiota abundance (genus Coprococcus1 id.11301)	Acute myeloid leukaemia (controls excluding all cancers)	Weighted median	5.53974	32.2275	0.952254	0.0567094	0.05
207	Gut microbiota abundance (genus Coprococcus1 id.11301)	Acute myeloid leukaemia (controls excluding all cancers)	Weighted mode	4.55132	102.02	0.203043	0.367479	0.05
207	Gut microbiota abundance (genus Coprococcus1 id.11301)	Acute myeloid leukaemia (controls excluding all cancers)	MR RAPS	6.35608	22.8459	1.76836	0.00460664	0.05
208	Gut microbiota abundance (genus Coprococcus2 id.11302)	Acute myeloid leukaemia (controls excluding all cancers)	Inverse variance weighted (multiplicative random effects)	0.57323	1.42993	0.229797	0.232798	0.05
208	Gut microbiota abundance (genus Coprococcus2 id.11302)	Acute myeloid leukaemia (controls excluding all cancers)	MR Egger	0.0959702	2529.56	3.64105e-06	0.605773	0.05
208	Gut microbiota abundance (genus Coprococcus2 id.11302)	Acute myeloid leukaemia (controls excluding all cancers)	Inverse variance weighted (fixed effects)	0.57323	1.66833	0.196959	0.307277	0.05
208	Gut microbiota abundance (genus Coprococcus2 id.11302)	Acute myeloid leukaemia (controls excluding all cancers)	Weighted median	0.45921	1.76091	0.119753	0.256426	0.05
208	Gut microbiota abundance (genus Coprococcus2 id.11302)	Acute myeloid leukaemia (controls excluding all cancers)	Weighted mode	0.37161	3.29621	0.0418947	0.403559	0.05
208	Gut microbiota abundance (genus Coprococcus2 id.11302)	Acute myeloid leukaemia (controls excluding all cancers)	MR RAPS	0.563908	1.75744	0.18094	0.323269	0.05
209	Gut microbiota abundance (genus Coprococcus3 id.11303)	Acute myeloid leukaemia (controls excluding all cancers)	Inverse variance weighted (multiplicative random effects)	0.609874	2.45518	0.151495	0.486471	0.05
209	Gut microbiota abundance (genus Coprococcus3 id.11303)	Acute myeloid leukaemia (controls excluding all cancers)	MR Egger	0.0616124	1187.63	3.19634e-06	0.520244	0.05
209	Gut microbiota abundance (genus Coprococcus3 id.11303)	Acute myeloid leukaemia (controls excluding all cancers)	Inverse variance weighted (fixed effects)	0.609874	2.4282	0.153178	0.482993	0.05
209	Gut microbiota abundance (genus Coprococcus3 id.11303)	Acute myeloid leukaemia (controls excluding all cancers)	Weighted median	0.480991	3.17005	0.0729806	0.446798	0.05
209	Gut microbiota abundance (genus Coprococcus3 id.11303)	Acute myeloid leukaemia (controls excluding all cancers)	Weighted mode	0.18883	4.10325	0.00868987	0.32943	0.05
209	Gut microbiota abundance (genus Coprococcus3 id.11303)	Acute myeloid leukaemia (controls excluding all cancers)	MR RAPS	0.596909	2.56569	0.138871	0.487966	0.05
210	Gut microbiota abundance (genus Defluviitaleaceae UCG011 id.11287)	Acute myeloid leukaemia (controls excluding all cancers)	Inverse variance weighted (multiplicative random effects)	0.494545	0.983239	0.248744	0.0446211	0.05
210	Gut microbiota abundance (genus Defluviitaleaceae UCG011 id.11287)	Acute myeloid leukaemia (controls excluding all cancers)	MR Egger	0.130779	5.40922	0.00316185	0.247974	0.05
210	Gut microbiota abundance (genus Defluviitaleaceae UCG011 id.11287)	Acute myeloid leukaemia (controls excluding all cancers)	Inverse variance weighted (fixed effects)	0.494545	1.18477	0.206432	0.114192	0.05
210	Gut microbiota abundance (genus Defluviitaleaceae UCG011 id.11287)	Acute myeloid leukaemia (controls excluding all cancers)	Weighted median	0.539847	1.55457	0.18747	0.253286	0.05
210	Gut microbiota abundance (genus Defluviitaleaceae UCG011 id.11287)	Acute myeloid leukaemia (controls excluding all cancers)	Weighted mode	0.505788	2.62372	0.097503	0.440522	0.05
210	Gut microbiota abundance (genus Defluviitaleaceae UCG011 id.11287)	Acute myeloid leukaemia (controls excluding all cancers)	MR RAPS	0.488329	1.23849	0.192545	0.131163	0.05
211	Gut microbiota abundance (genus Desulfovibrio id.3173)	Acute myeloid leukaemia (controls excluding all cancers)	Inverse variance weighted (multiplicative random effects)	1.45673	3.60013	0.589443	0.415101	0.05
211	Gut microbiota abundance (genus Desulfovibrio id.3173)	Acute myeloid leukaemia (controls excluding all cancers)	MR Egger	0.321081	8.98212	0.0114776	0.450783	0.05
211	Gut microbiota abundance (genus Desulfovibrio id.3173)	Acute myeloid leukaemia (controls excluding all cancers)	Inverse variance weighted (fixed effects)	1.45673	3.72181	0.570171	0.431827	0.05
211	Gut microbiota abundance (genus Desulfovibrio id.3173)	Acute myeloid leukaemia (controls excluding all cancers)	Weighted median	1.08918	3.8785	0.305871	0.895111	0.05
211	Gut microbiota abundance (genus Desulfovibrio id.3173)	Acute myeloid leukaemia (controls excluding all cancers)	Weighted mode	0.875841	5.88628	0.13032	0.895357	0.05
211	Gut microbiota abundance (genus Desulfovibrio id.3173)	Acute myeloid leukaemia (controls excluding all cancers)	MR RAPS	1.48059	4.00062	0.547954	0.439035	0.05
212	Gut microbiota abundance (genus Dialister id.2183)	Acute myeloid leukaemia (controls excluding all cancers)	Inverse variance weighted (multiplicative random effects)	1.13232	2.76353	0.46395	0.784874	0.05
212	Gut microbiota abundance (genus Dialister id.2183)	Acute myeloid leukaemia (controls excluding all cancers)	MR Egger	7.00415	498.61	0.0983898	0.335792	0.05
212	Gut microbiota abundance (genus Dialister id.2183)	Acute myeloid leukaemia (controls excluding all cancers)	Inverse variance weighted (fixed effects)	1.13232	2.82571	0.45374	0.789984	0.05
212	Gut microbiota abundance (genus Dialister id.2183)	Acute myeloid leukaemia (controls excluding all cancers)	Weighted median	0.917919	3.11395	0.270581	0.890697	0.05
212	Gut microbiota abundance (genus Dialister id.2183)	Acute myeloid leukaemia (controls excluding all cancers)	Weighted mode	0.882428	7.37824	0.105537	0.91038	0.05
212	Gut microbiota abundance (genus Dialister id.2183)	Acute myeloid leukaemia (controls excluding all cancers)	MR RAPS	1.13854	2.98894	0.433693	0.792174	0.05
213	Gut microbiota abundance (genus Dorea id.1997)	Acute myeloid leukaemia (controls excluding all cancers)	Inverse variance weighted (multiplicative random effects)	0.47096	1.60014	0.138615	0.227561	0.05
213	Gut microbiota abundance (genus Dorea id.1997)	Acute myeloid leukaemia (controls excluding all cancers)	MR Egger	1.63871	92.4093	0.0290594	0.78874	0.05
213	Gut microbiota abundance (genus Dorea id.1997)	Acute myeloid leukaemia (controls excluding all cancers)	Inverse variance weighted (fixed effects)	0.47096	1.52188	0.145743	0.2083	0.05
213	Gut microbiota abundance (genus Dorea id.1997)	Acute myeloid leukaemia (controls excluding all cancers)	Weighted median	0.896148	4.9362	0.162692	0.899766	0.05
213	Gut microbiota abundance (genus Dorea id.1997)	Acute myeloid leukaemia (controls excluding all cancers)	Weighted mode	1.37469	13.9927	0.135054	0.794135	0.05
213	Gut microbiota abundance (genus Dorea id.1997)	Acute myeloid leukaemia (controls excluding all cancers)	MR RAPS	0.452996	1.56685	0.130967	0.211037	0.05
214	Gut microbiota abundance (genus Eggerthella id.819)	Acute myeloid leukaemia (controls excluding all cancers)	Inverse variance weighted (multiplicative random effects)	0.951323	1.50615	0.600879	0.831424	0.05
214	Gut microbiota abundance (genus Eggerthella id.819)	Acute myeloid leukaemia (controls excluding all cancers)	MR Egger	0.269927	9.19601	0.00792306	0.42038	0.05
214	Gut microbiota abundance (genus Eggerthella id.819)	Acute myeloid leukaemia (controls excluding all cancers)	Inverse variance weighted (fixed effects)	0.951323	1.85508	0.487859	0.883561	0.05
214	Gut microbiota abundance (genus Eggerthella id.819)	Acute myeloid leukaemia (controls excluding all cancers)	Weighted median	1.19018	2.82194	0.501972	0.692641	0.05
214	Gut microbiota abundance (genus Eggerthella id.819)	Acute myeloid leukaemia (controls excluding all cancers)	Weighted mode	1.20312	4.58258	0.315868	0.793245	0.05
214	Gut microbiota abundance (genus Eggerthella id.819)	Acute myeloid leukaemia (controls excluding all cancers)	MR RAPS	0.950338	1.93608	0.46648	0.888423	0.05
215	Gut microbiota abundance (genus Eisenbergiella id.11304)	Acute myeloid leukaemia (controls excluding all cancers)	Inverse variance weighted (multiplicative random effects)	0.998182	1.84824	0.539091	0.995381	0.05
215	Gut microbiota abundance (genus Eisenbergiella id.11304)	Acute myeloid leukaemia (controls excluding all cancers)	MR Egger	1.1142	260.122	0.00477253	0.965722	0.05
215	Gut microbiota abundance (genus Eisenbergiella id.11304)	Acute myeloid leukaemia (controls excluding all cancers)	Inverse variance weighted (fixed effects)	0.998182	1.8653	0.53416	0.995449	0.05
215	Gut microbiota abundance (genus Eisenbergiella id.11304)	Acute myeloid leukaemia (controls excluding all cancers)	Weighted median	1.09369	2.63518	0.453917	0.841792	0.05
215	Gut microbiota abundance (genus Eisenbergiella id.11304)	Acute myeloid leukaemia (controls excluding all cancers)	Weighted mode	1.00586	3.72413	0.271673	0.993196	0.05
215	Gut microbiota abundance (genus Eisenbergiella id.11304)	Acute myeloid leukaemia (controls excluding all cancers)	MR RAPS	0.9981	1.92738	0.51687	0.995481	0.05
216	Gut microbiota abundance (genus Enterorhabdus id.820)	Acute myeloid leukaemia (controls excluding all cancers)	Inverse variance weighted (multiplicative random effects)	0.483433	1.34197	0.174153	0.162914	0.05
216	Gut microbiota abundance (genus Enterorhabdus id.820)	Acute myeloid leukaemia (controls excluding all cancers)	MR Egger	0.940954	43.703	0.0202594	0.96944	0.05
216	Gut microbiota abundance (genus Enterorhabdus id.820)	Acute myeloid leukaemia (controls excluding all cancers)	Inverse variance weighted (fixed effects)	0.483433	1.30901	0.178538	0.152667	0.05
216	Gut microbiota abundance (genus Enterorhabdus id.820)	Acute myeloid leukaemia (controls excluding all cancers)	Weighted median	0.688518	2.80774	0.168839	0.602772	0.05
216	Gut microbiota abundance (genus Enterorhabdus id.820)	Acute myeloid leukaemia (controls excluding all cancers)	Weighted mode	0.721052	3.63129	0.143177	0.708087	0.05
216	Gut microbiota abundance (genus Enterorhabdus id.820)	Acute myeloid leukaemia (controls excluding all cancers)	MR RAPS	0.467858	1.35046	0.162087	0.160175	0.05
217	Gut microbiota abundance (genus Erysipelatoclostridium id.11381)	Acute myeloid leukaemia (controls excluding all cancers)	Inverse variance weighted (multiplicative random effects)	1.81744	3.06894	1.07629	0.0254144	0.05
217	Gut microbiota abundance (genus Erysipelatoclostridium id.11381)	Acute myeloid leukaemia (controls excluding all cancers)	MR Egger	9.98597	209.129	0.476834	0.128122	0.05
217	Gut microbiota abundance (genus Erysipelatoclostridium id.11381)	Acute myeloid leukaemia (controls excluding all cancers)	Inverse variance weighted (fixed effects)	1.81744	3.73876	0.883468	0.104518	0.05
217	Gut microbiota abundance (genus Erysipelatoclostridium id.11381)	Acute myeloid leukaemia (controls excluding all cancers)	Weighted median	1.56194	4.04792	0.602694	0.358711	0.05
217	Gut microbiota abundance (genus Erysipelatoclostridium id.11381)	Acute myeloid leukaemia (controls excluding all cancers)	Weighted mode	1.84686	8.87303	0.384413	0.457293	0.05
217	Gut microbiota abundance (genus Erysipelatoclostridium id.11381)	Acute myeloid leukaemia (controls excluding all cancers)	MR RAPS	1.84167	3.97095	0.854136	0.11928	0.05
218	Gut microbiota abundance (genus Erysipelotrichaceae UCG003 id.11384)	Acute myeloid leukaemia (controls excluding all cancers)	MR RAPS	1.67053	32.833	0.0849957	0.735593	0.05
219	Gut microbiota abundance (genus Escherichia Shigella id.3504)	Acute myeloid leukaemia (controls excluding all cancers)	Inverse variance weighted (multiplicative random effects)	1.31591	2.84441	0.608783	0.48514	0.05
219	Gut microbiota abundance (genus Escherichia Shigella id.3504)	Acute myeloid leukaemia (controls excluding all cancers)	MR Egger	0.54824	20.7591	0.0144788	0.718019	0.05
219	Gut microbiota abundance (genus Escherichia Shigella id.3504)	Acute myeloid leukaemia (controls excluding all cancers)	Inverse variance weighted (fixed effects)	1.31591	3.62317	0.477932	0.595231	0.05
219	Gut microbiota abundance (genus Escherichia Shigella id.3504)	Acute myeloid leukaemia (controls excluding all cancers)	Weighted median	1.60653	5.92756	0.435412	0.476634	0.05
219	Gut microbiota abundance (genus Escherichia Shigella id.3504)	Acute myeloid leukaemia (controls excluding all cancers)	Weighted mode	1.88866	13.1957	0.270318	0.537444	0.05
219	Gut microbiota abundance (genus Escherichia Shigella id.3504)	Acute myeloid leukaemia (controls excluding all cancers)	MR RAPS	1.32643	3.89397	0.451828	0.607168	0.05
220	Gut microbiota abundance (genus Eubacterium brachy group id.11296)	Acute myeloid leukaemia (controls excluding all cancers)	Inverse variance weighted (multiplicative random effects)	0.776263	1.51918	0.396651	0.459721	0.05
220	Gut microbiota abundance (genus Eubacterium brachy group id.11296)	Acute myeloid leukaemia (controls excluding all cancers)	MR Egger	4.73933	91.4336	0.245657	0.268459	0.05
220	Gut microbiota abundance (genus Eubacterium brachy group id.11296)	Acute myeloid leukaemia (controls excluding all cancers)	Inverse variance weighted (fixed effects)	0.776263	1.36746	0.44066	0.380655	0.05
220	Gut microbiota abundance (genus Eubacterium brachy group id.11296)	Acute myeloid leukaemia (controls excluding all cancers)	Weighted median	0.605431	1.33821	0.273907	0.214952	0.05
220	Gut microbiota abundance (genus Eubacterium brachy group id.11296)	Acute myeloid leukaemia (controls excluding all cancers)	Weighted mode	0.521141	1.55015	0.175201	0.271351	0.05
220	Gut microbiota abundance (genus Eubacterium brachy group id.11296)	Acute myeloid leukaemia (controls excluding all cancers)	MR RAPS	0.763717	1.3808	0.42241	0.372326	0.05
221	Gut microbiota abundance (genus Eubacterium coprostanoligenes group id.11375)	Acute myeloid leukaemia (controls excluding all cancers)	Inverse variance weighted (multiplicative random effects)	1.42658	3.55522	0.572434	0.445708	0.05
221	Gut microbiota abundance (genus Eubacterium coprostanoligenes group id.11375)	Acute myeloid leukaemia (controls excluding all cancers)	MR Egger	2.62745	254.167	0.0271612	0.65186	0.05
221	Gut microbiota abundance (genus Eubacterium coprostanoligenes group id.11375)	Acute myeloid leukaemia (controls excluding all cancers)	Inverse variance weighted (fixed effects)	1.42658	4.15846	0.489395	0.515127	0.05
221	Gut microbiota abundance (genus Eubacterium coprostanoligenes group id.11375)	Acute myeloid leukaemia (controls excluding all cancers)	Weighted median	1.09954	4.39657	0.274986	0.893243	0.05
221	Gut microbiota abundance (genus Eubacterium coprostanoligenes group id.11375)	Acute myeloid leukaemia (controls excluding all cancers)	Weighted mode	0.971858	10.3528	0.0912317	0.981556	0.05
221	Gut microbiota abundance (genus Eubacterium coprostanoligenes group id.11375)	Acute myeloid leukaemia (controls excluding all cancers)	MR RAPS	1.44287	4.47395	0.465332	0.525421	0.05
222	Gut microbiota abundance (genus Eubacterium eligens group id.14372)	Acute myeloid leukaemia (controls excluding all cancers)	Inverse variance weighted (multiplicative random effects)	0.492485	2.83607	0.0855205	0.427799	0.05
222	Gut microbiota abundance (genus Eubacterium eligens group id.14372)	Acute myeloid leukaemia (controls excluding all cancers)	MR Egger	0.353163	5181.6	2.40706e-05	0.794159	0.05
222	Gut microbiota abundance (genus Eubacterium eligens group id.14372)	Acute myeloid leukaemia (controls excluding all cancers)	Inverse variance weighted (fixed effects)	0.492485	1.89864	0.127745	0.303589	0.05
222	Gut microbiota abundance (genus Eubacterium eligens group id.14372)	Acute myeloid leukaemia (controls excluding all cancers)	Weighted median	0.398649	2.31316	0.0687031	0.305278	0.05
222	Gut microbiota abundance (genus Eubacterium eligens group id.14372)	Acute myeloid leukaemia (controls excluding all cancers)	Weighted mode	0.326046	3.77224	0.0281811	0.410745	0.05
222	Gut microbiota abundance (genus Eubacterium eligens group id.14372)	Acute myeloid leukaemia (controls excluding all cancers)	MR RAPS	0.472658	1.9472	0.114732	0.299527	0.05
223	Gut microbiota abundance (genus Eubacterium fissicatena group id.14373)	Acute myeloid leukaemia (controls excluding all cancers)	Inverse variance weighted (multiplicative random effects)	0.659726	1.02474	0.424732	0.0641358	0.05
223	Gut microbiota abundance (genus Eubacterium fissicatena group id.14373)	Acute myeloid leukaemia (controls excluding all cancers)	MR Egger	0.426097	21.4219	0.00847538	0.625016	0.05
223	Gut microbiota abundance (genus Eubacterium fissicatena group id.14373)	Acute myeloid leukaemia (controls excluding all cancers)	Inverse variance weighted (fixed effects)	0.659726	1.25434	0.346987	0.204528	0.05
223	Gut microbiota abundance (genus Eubacterium fissicatena group id.14373)	Acute myeloid leukaemia (controls excluding all cancers)	Weighted median	0.509675	1.14096	0.227675	0.101159	0.05
223	Gut microbiota abundance (genus Eubacterium fissicatena group id.14373)	Acute myeloid leukaemia (controls excluding all cancers)	Weighted mode	0.460081	1.46625	0.144365	0.23064	0.05
223	Gut microbiota abundance (genus Eubacterium fissicatena group id.14373)	Acute myeloid leukaemia (controls excluding all cancers)	MR RAPS	0.655383	1.30278	0.3297	0.228039	0.05
224	Gut microbiota abundance (genus Eubacterium hallii group id.11338)	Acute myeloid leukaemia (controls excluding all cancers)	Inverse variance weighted (multiplicative random effects)	1.0372	2.02425	0.53145	0.914735	0.05
224	Gut microbiota abundance (genus Eubacterium hallii group id.11338)	Acute myeloid leukaemia (controls excluding all cancers)	MR Egger	0.934213	6.40263	0.136312	0.940375	0.05
224	Gut microbiota abundance (genus Eubacterium hallii group id.11338)	Acute myeloid leukaemia (controls excluding all cancers)	Inverse variance weighted (fixed effects)	1.0372	2.39759	0.448696	0.931911	0.05
224	Gut microbiota abundance (genus Eubacterium hallii group id.11338)	Acute myeloid leukaemia (controls excluding all cancers)	Weighted median	0.885714	2.65727	0.295224	0.828593	0.05
224	Gut microbiota abundance (genus Eubacterium hallii group id.11338)	Acute myeloid leukaemia (controls excluding all cancers)	Weighted mode	0.704867	3.88885	0.127759	0.69466	0.05
224	Gut microbiota abundance (genus Eubacterium hallii group id.11338)	Acute myeloid leukaemia (controls excluding all cancers)	MR RAPS	1.03823	2.52522	0.426859	0.934071	0.05
225	Gut microbiota abundance (genus Eubacterium nodatum group id.11297)	Acute myeloid leukaemia (controls excluding all cancers)	Inverse variance weighted (multiplicative random effects)	0.643833	0.952105	0.435372	0.0273925	0.05
225	Gut microbiota abundance (genus Eubacterium nodatum group id.11297)	Acute myeloid leukaemia (controls excluding all cancers)	MR Egger	0.227772	2.72882	0.0190119	0.217057	0.05
225	Gut microbiota abundance (genus Eubacterium nodatum group id.11297)	Acute myeloid leukaemia (controls excluding all cancers)	Inverse variance weighted (fixed effects)	0.643833	1.05164	0.394165	0.0786004	0.05
225	Gut microbiota abundance (genus Eubacterium nodatum group id.11297)	Acute myeloid leukaemia (controls excluding all cancers)	Weighted median	0.757186	1.49056	0.384641	0.420868	0.05
225	Gut microbiota abundance (genus Eubacterium nodatum group id.11297)	Acute myeloid leukaemia (controls excluding all cancers)	Weighted mode	0.80341	2.33903	0.275955	0.696517	0.05
225	Gut microbiota abundance (genus Eubacterium nodatum group id.11297)	Acute myeloid leukaemia (controls excluding all cancers)	MR RAPS	0.636731	1.07307	0.377818	0.0900473	0.05
226	Gut microbiota abundance (genus Eubacterium oxidoreducens group id.11339)	Acute myeloid leukaemia (controls excluding all cancers)	Inverse variance weighted (multiplicative random effects)	1.65893	4.00091	0.687852	0.259772	0.05
226	Gut microbiota abundance (genus Eubacterium oxidoreducens group id.11339)	Acute myeloid leukaemia (controls excluding all cancers)	MR Egger	0.675829	112.734	0.00405154	0.845264	0.05
226	Gut microbiota abundance (genus Eubacterium oxidoreducens group id.11339)	Acute myeloid leukaemia (controls excluding all cancers)	Inverse variance weighted (fixed effects)	1.65893	4.0755	0.675264	0.269692	0.05
226	Gut microbiota abundance (genus Eubacterium oxidoreducens group id.11339)	Acute myeloid leukaemia (controls excluding all cancers)	Weighted median	2.5504	9.00024	0.722705	0.145606	0.05
226	Gut microbiota abundance (genus Eubacterium oxidoreducens group id.11339)	Acute myeloid leukaemia (controls excluding all cancers)	Weighted mode	3.16174	20.977	0.476549	0.29904	0.05
226	Gut microbiota abundance (genus Eubacterium oxidoreducens group id.11339)	Acute myeloid leukaemia (controls excluding all cancers)	MR RAPS	1.68769	4.37128	0.651596	0.281096	0.05
227	Gut microbiota abundance (genus Eubacterium rectale group id.14374)	Acute myeloid leukaemia (controls excluding all cancers)	Inverse variance weighted (multiplicative random effects)	0.884648	5.13657	0.152359	0.891367	0.05
227	Gut microbiota abundance (genus Eubacterium rectale group id.14374)	Acute myeloid leukaemia (controls excluding all cancers)	MR Egger	0.96263	603380	1.53578e-06	0.994177	0.05
227	Gut microbiota abundance (genus Eubacterium rectale group id.14374)	Acute myeloid leukaemia (controls excluding all cancers)	Inverse variance weighted (fixed effects)	0.884648	4.08703	0.191484	0.875267	0.05
227	Gut microbiota abundance (genus Eubacterium rectale group id.14374)	Acute myeloid leukaemia (controls excluding all cancers)	Weighted median	0.810075	6.39098	0.102679	0.841583	0.05
227	Gut microbiota abundance (genus Eubacterium rectale group id.14374)	Acute myeloid leukaemia (controls excluding all cancers)	Weighted mode	1.16408	16.3761	0.0827476	0.915749	0.05
227	Gut microbiota abundance (genus Eubacterium rectale group id.14374)	Acute myeloid leukaemia (controls excluding all cancers)	MR RAPS	0.879689	4.3589	0.177534	0.875253	0.05
228	Gut microbiota abundance (genus Eubacterium ruminantium group id.11340)	Acute myeloid leukaemia (controls excluding all cancers)	Inverse variance weighted (multiplicative random effects)	0.879695	1.30074	0.594938	0.520647	0.05
228	Gut microbiota abundance (genus Eubacterium ruminantium group id.11340)	Acute myeloid leukaemia (controls excluding all cancers)	MR Egger	0.60733	4.29082	0.0859625	0.597895	0.05
228	Gut microbiota abundance (genus Eubacterium ruminantium group id.11340)	Acute myeloid leukaemia (controls excluding all cancers)	Inverse variance weighted (fixed effects)	0.879695	1.51546	0.510645	0.644145	0.05
228	Gut microbiota abundance (genus Eubacterium ruminantium group id.11340)	Acute myeloid leukaemia (controls excluding all cancers)	Weighted median	0.853767	1.757	0.414866	0.667662	0.05
228	Gut microbiota abundance (genus Eubacterium ruminantium group id.11340)	Acute myeloid leukaemia (controls excluding all cancers)	Weighted mode	0.900763	2.60487	0.311483	0.849319	0.05
228	Gut microbiota abundance (genus Eubacterium ruminantium group id.11340)	Acute myeloid leukaemia (controls excluding all cancers)	MR RAPS	0.877647	1.56711	0.491518	0.659047	0.05
229	Gut microbiota abundance (genus Eubacterium ventriosum group id.11341)	Acute myeloid leukaemia (controls excluding all cancers)	Inverse variance weighted (multiplicative random effects)	1.61515	3.25661	0.801047	0.180253	0.05
229	Gut microbiota abundance (genus Eubacterium ventriosum group id.11341)	Acute myeloid leukaemia (controls excluding all cancers)	MR Egger	1.92289	136.111	0.0271652	0.74724	0.05
229	Gut microbiota abundance (genus Eubacterium ventriosum group id.11341)	Acute myeloid leukaemia (controls excluding all cancers)	Inverse variance weighted (fixed effects)	1.61515	3.86523	0.674914	0.281537	0.05
229	Gut microbiota abundance (genus Eubacterium ventriosum group id.11341)	Acute myeloid leukaemia (controls excluding all cancers)	Weighted median	1.57795	4.88883	0.509308	0.429192	0.05
229	Gut microbiota abundance (genus Eubacterium ventriosum group id.11341)	Acute myeloid leukaemia (controls excluding all cancers)	Weighted mode	1.89555	12.8452	0.279723	0.523047	0.05
229	Gut microbiota abundance (genus Eubacterium ventriosum group id.11341)	Acute myeloid leukaemia (controls excluding all cancers)	MR RAPS	1.63552	4.13345	0.647144	0.298335	0.05
230	Gut microbiota abundance (genus Eubacterium xylanophilum group id.14375)	Acute myeloid leukaemia (controls excluding all cancers)	Inverse variance weighted (multiplicative random effects)	0.718304	1.51044	0.341596	0.382941	0.05
230	Gut microbiota abundance (genus Eubacterium xylanophilum group id.14375)	Acute myeloid leukaemia (controls excluding all cancers)	MR Egger	0.803577	46.9399	0.0137566	0.900468	0.05
230	Gut microbiota abundance (genus Eubacterium xylanophilum group id.14375)	Acute myeloid leukaemia (controls excluding all cancers)	Inverse variance weighted (fixed effects)	0.718304	2.17824	0.23687	0.55885	0.05
230	Gut microbiota abundance (genus Eubacterium xylanophilum group id.14375)	Acute myeloid leukaemia (controls excluding all cancers)	Weighted median	0.729954	2.94839	0.18072	0.658536	0.05
230	Gut microbiota abundance (genus Eubacterium xylanophilum group id.14375)	Acute myeloid leukaemia (controls excluding all cancers)	Weighted mode	0.634753	3.81972	0.105482	0.637282	0.05
230	Gut microbiota abundance (genus Eubacterium xylanophilum group id.14375)	Acute myeloid leukaemia (controls excluding all cancers)	MR RAPS	0.714673	2.32779	0.219418	0.577129	0.05
231	Gut microbiota abundance (genus Faecalibacterium id.2057)	Acute myeloid leukaemia (controls excluding all cancers)	Inverse variance weighted (multiplicative random effects)	0.357516	0.778877	0.164105	0.00962468	0.05
231	Gut microbiota abundance (genus Faecalibacterium id.2057)	Acute myeloid leukaemia (controls excluding all cancers)	MR Egger	0.580307	4.32016	0.0779499	0.55675	0.05
231	Gut microbiota abundance (genus Faecalibacterium id.2057)	Acute myeloid leukaemia (controls excluding all cancers)	Inverse variance weighted (fixed effects)	0.357516	0.87128	0.146701	0.0236242	0.05
231	Gut microbiota abundance (genus Faecalibacterium id.2057)	Acute myeloid leukaemia (controls excluding all cancers)	Weighted median	0.322134	1.07419	0.0966032	0.0652524	0.05
231	Gut microbiota abundance (genus Faecalibacterium id.2057)	Acute myeloid leukaemia (controls excluding all cancers)	Weighted mode	0.285366	1.38477	0.058807	0.15412	0.05
231	Gut microbiota abundance (genus Faecalibacterium id.2057)	Acute myeloid leukaemia (controls excluding all cancers)	MR RAPS	0.351292	0.910716	0.135504	0.0313639	0.05
232	Gut microbiota abundance (genus Family XIII AD3011 group id.11293)	Acute myeloid leukaemia (controls excluding all cancers)	Inverse variance weighted (multiplicative random effects)	0.653663	1.68812	0.253108	0.379776	0.05
232	Gut microbiota abundance (genus Family XIII AD3011 group id.11293)	Acute myeloid leukaemia (controls excluding all cancers)	MR Egger	35.4947	4242.71	0.29695	0.132278	0.05
232	Gut microbiota abundance (genus Family XIII AD3011 group id.11293)	Acute myeloid leukaemia (controls excluding all cancers)	Inverse variance weighted (fixed effects)	0.653663	1.62268	0.263314	0.359406	0.05
232	Gut microbiota abundance (genus Family XIII AD3011 group id.11293)	Acute myeloid leukaemia (controls excluding all cancers)	Weighted median	0.548104	1.87081	0.160582	0.337066	0.05
232	Gut microbiota abundance (genus Family XIII AD3011 group id.11293)	Acute myeloid leukaemia (controls excluding all cancers)	Weighted mode	0.492943	4.3799	0.0554791	0.537538	0.05
232	Gut microbiota abundance (genus Family XIII AD3011 group id.11293)	Acute myeloid leukaemia (controls excluding all cancers)	MR RAPS	0.639336	1.65691	0.246695	0.357211	0.05
233	Gut microbiota abundance (genus Family XIII UCG001 id.11294)	Acute myeloid leukaemia (controls excluding all cancers)	Inverse variance weighted (multiplicative random effects)	1.29479	2.84927	0.588387	0.52087	0.05
233	Gut microbiota abundance (genus Family XIII UCG001 id.11294)	Acute myeloid leukaemia (controls excluding all cancers)	MR Egger	1.01696	64.6837	0.0159887	0.992476	0.05
233	Gut microbiota abundance (genus Family XIII UCG001 id.11294)	Acute myeloid leukaemia (controls excluding all cancers)	Inverse variance weighted (fixed effects)	1.29479	4.0248	0.416537	0.655254	0.05
233	Gut microbiota abundance (genus Family XIII UCG001 id.11294)	Acute myeloid leukaemia (controls excluding all cancers)	Weighted median	1.04923	4.36417	0.252257	0.94731	0.05
233	Gut microbiota abundance (genus Family XIII UCG001 id.11294)	Acute myeloid leukaemia (controls excluding all cancers)	Weighted mode	0.962272	7.82397	0.11835	0.972474	0.05
233	Gut microbiota abundance (genus Family XIII UCG001 id.11294)	Acute myeloid leukaemia (controls excluding all cancers)	MR RAPS	1.30067	4.36275	0.387767	0.6703	0.05
234	Gut microbiota abundance (genus Flavonifractor id.2059)	Acute myeloid leukaemia (controls excluding all cancers)	Inverse variance weighted (multiplicative random effects)	0.962908	3.0406	0.304937	0.948629	0.05
234	Gut microbiota abundance (genus Flavonifractor id.2059)	Acute myeloid leukaemia (controls excluding all cancers)	MR Egger	16.4705	19878	0.0136471	0.353105	0.05
234	Gut microbiota abundance (genus Flavonifractor id.2059)	Acute myeloid leukaemia (controls excluding all cancers)	Inverse variance weighted (fixed effects)	0.962908	3.36943	0.275177	0.952835	0.05
234	Gut microbiota abundance (genus Flavonifractor id.2059)	Acute myeloid leukaemia (controls excluding all cancers)	Weighted median	0.61488	3.39164	0.111473	0.576708	0.05
234	Gut microbiota abundance (genus Flavonifractor id.2059)	Acute myeloid leukaemia (controls excluding all cancers)	Weighted mode	0.495516	5.14575	0.0477164	0.588098	0.05
234	Gut microbiota abundance (genus Flavonifractor id.2059)	Acute myeloid leukaemia (controls excluding all cancers)	MR RAPS	0.961665	3.59249	0.257426	0.953643	0.05
235	Gut microbiota abundance (genus Fusicatenibacter id.11305)	Acute myeloid leukaemia (controls excluding all cancers)	Inverse variance weighted (multiplicative random effects)	0.613202	1.37647	0.273175	0.235827	0.05
235	Gut microbiota abundance (genus Fusicatenibacter id.11305)	Acute myeloid leukaemia (controls excluding all cancers)	MR Egger	0.255385	8.40375	0.00776099	0.421882	0.05
235	Gut microbiota abundance (genus Fusicatenibacter id.11305)	Acute myeloid leukaemia (controls excluding all cancers)	Inverse variance weighted (fixed effects)	0.613202	1.4574	0.258006	0.268186	0.05
235	Gut microbiota abundance (genus Fusicatenibacter id.11305)	Acute myeloid leukaemia (controls excluding all cancers)	Weighted median	0.487949	1.64437	0.144793	0.247021	0.05
235	Gut microbiota abundance (genus Fusicatenibacter id.11305)	Acute myeloid leukaemia (controls excluding all cancers)	Weighted mode	0.427383	3.00709	0.0607419	0.404992	0.05
235	Gut microbiota abundance (genus Fusicatenibacter id.11305)	Acute myeloid leukaemia (controls excluding all cancers)	MR RAPS	0.601516	1.50231	0.240843	0.276394	0.05
236	Gut microbiota abundance (genus Gordonibacter id.821)	Acute myeloid leukaemia (controls excluding all cancers)	Inverse variance weighted (multiplicative random effects)	0.583202	0.999467	0.340306	0.0497696	0.05
236	Gut microbiota abundance (genus Gordonibacter id.821)	Acute myeloid leukaemia (controls excluding all cancers)	MR Egger	0.243656	44.1121	0.00134585	0.53573	0.05
236	Gut microbiota abundance (genus Gordonibacter id.821)	Acute myeloid leukaemia (controls excluding all cancers)	Inverse variance weighted (fixed effects)	0.583202	1.07486	0.316437	0.083883	0.05
236	Gut microbiota abundance (genus Gordonibacter id.821)	Acute myeloid leukaemia (controls excluding all cancers)	Weighted median	0.644602	1.43474	0.289608	0.282058	0.05
236	Gut microbiota abundance (genus Gordonibacter id.821)	Acute myeloid leukaemia (controls excluding all cancers)	Weighted mode	0.657028	2.20436	0.195833	0.521794	0.05
236	Gut microbiota abundance (genus Gordonibacter id.821)	Acute myeloid leukaemia (controls excluding all cancers)	MR RAPS	0.574644	1.10455	0.29896	0.0965655	0.05
237	Gut microbiota abundance (genus Haemophilus id.3698)	Acute myeloid leukaemia (controls excluding all cancers)	Inverse variance weighted (multiplicative random effects)	1.43364	2.49791	0.822814	0.20353	0.05
237	Gut microbiota abundance (genus Haemophilus id.3698)	Acute myeloid leukaemia (controls excluding all cancers)	MR Egger	1.57746	24.4073	0.101952	0.690838	0.05
237	Gut microbiota abundance (genus Haemophilus id.3698)	Acute myeloid leukaemia (controls excluding all cancers)	Inverse variance weighted (fixed effects)	1.43364	3.56736	0.576144	0.438651	0.05
237	Gut microbiota abundance (genus Haemophilus id.3698)	Acute myeloid leukaemia (controls excluding all cancers)	Weighted median	1.4403	4.60091	0.450884	0.53807	0.05
237	Gut microbiota abundance (genus Haemophilus id.3698)	Acute myeloid leukaemia (controls excluding all cancers)	Weighted mode	1.49222	7.08636	0.314227	0.635957	0.05
237	Gut microbiota abundance (genus Haemophilus id.3698)	Acute myeloid leukaemia (controls excluding all cancers)	MR RAPS	1.43946	3.79875	0.545454	0.461889	0.05
238	Gut microbiota abundance (genus Holdemanella id.11393)	Acute myeloid leukaemia (controls excluding all cancers)	Inverse variance weighted (multiplicative random effects)	0.617311	1.21786	0.312903	0.164085	0.05
238	Gut microbiota abundance (genus Holdemanella id.11393)	Acute myeloid leukaemia (controls excluding all cancers)	MR Egger	0.812517	8.2731	0.079799	0.846425	0.05
238	Gut microbiota abundance (genus Holdemanella id.11393)	Acute myeloid leukaemia (controls excluding all cancers)	Inverse variance weighted (fixed effects)	0.617311	1.18676	0.321103	0.148027	0.05
238	Gut microbiota abundance (genus Holdemanella id.11393)	Acute myeloid leukaemia (controls excluding all cancers)	Weighted median	0.474524	1.16214	0.193757	0.102851	0.05
238	Gut microbiota abundance (genus Holdemanella id.11393)	Acute myeloid leukaemia (controls excluding all cancers)	Weighted mode	0.493172	1.86846	0.130171	0.322757	0.05
238	Gut microbiota abundance (genus Holdemanella id.11393)	Acute myeloid leukaemia (controls excluding all cancers)	MR RAPS	0.603206	1.20272	0.302529	0.151079	0.05
239	Gut microbiota abundance (genus Holdemania id.2157)	Acute myeloid leukaemia (controls excluding all cancers)	Inverse variance weighted (multiplicative random effects)	1.10219	1.91731	0.633605	0.7305	0.05
239	Gut microbiota abundance (genus Holdemania id.2157)	Acute myeloid leukaemia (controls excluding all cancers)	MR Egger	0.680173	6.62104	0.0698736	0.720822	0.05
239	Gut microbiota abundance (genus Holdemania id.2157)	Acute myeloid leukaemia (controls excluding all cancers)	Inverse variance weighted (fixed effects)	1.10219	2.22181	0.546769	0.785596	0.05
239	Gut microbiota abundance (genus Holdemania id.2157)	Acute myeloid leukaemia (controls excluding all cancers)	Weighted median	0.757655	1.89747	0.30253	0.553508	0.05
239	Gut microbiota abundance (genus Holdemania id.2157)	Acute myeloid leukaemia (controls excluding all cancers)	Weighted mode	0.498592	2.80202	0.0887196	0.443598	0.05
239	Gut microbiota abundance (genus Holdemania id.2157)	Acute myeloid leukaemia (controls excluding all cancers)	MR RAPS	1.10547	2.32405	0.525832	0.791401	0.05
240	Gut microbiota abundance (genus Howardella id.2000)	Acute myeloid leukaemia (controls excluding all cancers)	Inverse variance weighted (multiplicative random effects)	1.47262	2.79162	0.776823	0.23559	0.05
240	Gut microbiota abundance (genus Howardella id.2000)	Acute myeloid leukaemia (controls excluding all cancers)	MR Egger	7.36923	128.071	0.424027	0.150759	0.05
240	Gut microbiota abundance (genus Howardella id.2000)	Acute myeloid leukaemia (controls excluding all cancers)	Inverse variance weighted (fixed effects)	1.47262	2.50108	0.867065	0.152093	0.05
240	Gut microbiota abundance (genus Howardella id.2000)	Acute myeloid leukaemia (controls excluding all cancers)	Weighted median	1.33156	2.8877	0.614003	0.468434	0.05
240	Gut microbiota abundance (genus Howardella id.2000)	Acute myeloid leukaemia (controls excluding all cancers)	Weighted mode	3.43687	18.0511	0.65437	0.182719	0.05
240	Gut microbiota abundance (genus Howardella id.2000)	Acute myeloid leukaemia (controls excluding all cancers)	MR RAPS	1.51057	2.61464	0.872714	0.140585	0.05
241	Gut microbiota abundance (genus Hungatella id.11306)	Acute myeloid leukaemia (controls excluding all cancers)	Inverse variance weighted (multiplicative random effects)	0.937754	1.41647	0.620826	0.760051	0.05
241	Gut microbiota abundance (genus Hungatella id.11306)	Acute myeloid leukaemia (controls excluding all cancers)	MR Egger	11.648	128122797776627	1.05895e-12	0.784657	0.05
241	Gut microbiota abundance (genus Hungatella id.11306)	Acute myeloid leukaemia (controls excluding all cancers)	Inverse variance weighted (fixed effects)	0.937754	2.69235	0.326623	0.904932	0.05
241	Gut microbiota abundance (genus Hungatella id.11306)	Acute myeloid leukaemia (controls excluding all cancers)	Weighted median	0.933383	3.20667	0.271685	0.912818	0.05
241	Gut microbiota abundance (genus Hungatella id.11306)	Acute myeloid leukaemia (controls excluding all cancers)	Weighted mode	1.02517	4.19348	0.250622	0.975547	0.05
241	Gut microbiota abundance (genus Hungatella id.11306)	Acute myeloid leukaemia (controls excluding all cancers)	MR RAPS	0.937453	2.91533	0.301447	0.911158	0.05
242	Gut microbiota abundance (genus Intestinibacter id.11345)	Acute myeloid leukaemia (controls excluding all cancers)	Inverse variance weighted (multiplicative random effects)	0.95556	2.67531	0.341304	0.931036	0.05
242	Gut microbiota abundance (genus Intestinibacter id.11345)	Acute myeloid leukaemia (controls excluding all cancers)	MR Egger	0.974047	54.6372	0.0173649	0.988709	0.05
242	Gut microbiota abundance (genus Intestinibacter id.11345)	Acute myeloid leukaemia (controls excluding all cancers)	Inverse variance weighted (fixed effects)	0.95556	2.35171	0.388269	0.921194	0.05
242	Gut microbiota abundance (genus Intestinibacter id.11345)	Acute myeloid leukaemia (controls excluding all cancers)	Weighted median	1.22077	4.27708	0.348431	0.755165	0.05
242	Gut microbiota abundance (genus Intestinibacter id.11345)	Acute myeloid leukaemia (controls excluding all cancers)	Weighted mode	1.04177	5.67366	0.191284	0.963191	0.05
242	Gut microbiota abundance (genus Intestinibacter id.11345)	Acute myeloid leukaemia (controls excluding all cancers)	MR RAPS	0.953283	2.44624	0.371488	0.920738	0.05
243	Gut microbiota abundance (genus Intestinimonas id.2062)	Acute myeloid leukaemia (controls excluding all cancers)	Inverse variance weighted (multiplicative random effects)	1.27943	2.48844	0.657813	0.467841	0.05
243	Gut microbiota abundance (genus Intestinimonas id.2062)	Acute myeloid leukaemia (controls excluding all cancers)	MR Egger	4.40415	40.9831	0.473281	0.178455	0.05
243	Gut microbiota abundance (genus Intestinimonas id.2062)	Acute myeloid leukaemia (controls excluding all cancers)	Inverse variance weighted (fixed effects)	1.27943	2.67274	0.612454	0.512091	0.05
243	Gut microbiota abundance (genus Intestinimonas id.2062)	Acute myeloid leukaemia (controls excluding all cancers)	Weighted median	1.47101	3.98456	0.543065	0.447771	0.05
243	Gut microbiota abundance (genus Intestinimonas id.2062)	Acute myeloid leukaemia (controls excluding all cancers)	Weighted mode	1.31926	5.83411	0.298321	0.719996	0.05
243	Gut microbiota abundance (genus Intestinimonas id.2062)	Acute myeloid leukaemia (controls excluding all cancers)	MR RAPS	1.29093	2.80965	0.593129	0.519856	0.05
244	Gut microbiota abundance (genus Lachnoclostridium id.11308)	Acute myeloid leukaemia (controls excluding all cancers)	Inverse variance weighted (multiplicative random effects)	1.06844	2.32906	0.49014	0.86776	0.05
244	Gut microbiota abundance (genus Lachnoclostridium id.11308)	Acute myeloid leukaemia (controls excluding all cancers)	MR Egger	0.144826	8.09595	0.00259073	0.315392	0.05
244	Gut microbiota abundance (genus Lachnoclostridium id.11308)	Acute myeloid leukaemia (controls excluding all cancers)	Inverse variance weighted (fixed effects)	1.06844	2.9701	0.384352	0.899013	0.05
244	Gut microbiota abundance (genus Lachnoclostridium id.11308)	Acute myeloid leukaemia (controls excluding all cancers)	Weighted median	1.29221	5.12046	0.326104	0.715174	0.05
244	Gut microbiota abundance (genus Lachnoclostridium id.11308)	Acute myeloid leukaemia (controls excluding all cancers)	Weighted mode	1.62344	14.9098	0.176768	0.676707	0.05
244	Gut microbiota abundance (genus Lachnoclostridium id.11308)	Acute myeloid leukaemia (controls excluding all cancers)	MR RAPS	1.07053	3.17382	0.361089	0.902177	0.05
245	Gut microbiota abundance (genus Lachnospiraceae FCS020 group id.11314)	Acute myeloid leukaemia (controls excluding all cancers)	Inverse variance weighted (multiplicative random effects)	0.634479	1.3795	0.291819	0.250924	0.05
245	Gut microbiota abundance (genus Lachnospiraceae FCS020 group id.11314)	Acute myeloid leukaemia (controls excluding all cancers)	MR Egger	0.641128	8.87376	0.0463214	0.717402	0.05
245	Gut microbiota abundance (genus Lachnospiraceae FCS020 group id.11314)	Acute myeloid leukaemia (controls excluding all cancers)	Inverse variance weighted (fixed effects)	0.634479	1.52979	0.26315	0.310962	0.05
245	Gut microbiota abundance (genus Lachnospiraceae FCS020 group id.11314)	Acute myeloid leukaemia (controls excluding all cancers)	Weighted median	0.884971	2.98712	0.262184	0.843918	0.05
245	Gut microbiota abundance (genus Lachnospiraceae FCS020 group id.11314)	Acute myeloid leukaemia (controls excluding all cancers)	Weighted mode	1.13863	8.02263	0.161602	0.898661	0.05
245	Gut microbiota abundance (genus Lachnospiraceae FCS020 group id.11314)	Acute myeloid leukaemia (controls excluding all cancers)	MR RAPS	0.624297	1.58531	0.24585	0.321741	0.05
246	Gut microbiota abundance (genus Lachnospiraceae NC2004 group id.11316)	Acute myeloid leukaemia (controls excluding all cancers)	Inverse variance weighted (multiplicative random effects)	2.05962	4.67164	0.90804	0.0837846	0.05
246	Gut microbiota abundance (genus Lachnospiraceae NC2004 group id.11316)	Acute myeloid leukaemia (controls excluding all cancers)	MR Egger	0.773047	60.7491	0.00983721	0.893639	0.05
246	Gut microbiota abundance (genus Lachnospiraceae NC2004 group id.11316)	Acute myeloid leukaemia (controls excluding all cancers)	Inverse variance weighted (fixed effects)	2.05962	4.40473	0.963065	0.0624674	0.05
246	Gut microbiota abundance (genus Lachnospiraceae NC2004 group id.11316)	Acute myeloid leukaemia (controls excluding all cancers)	Weighted median	1.64566	4.67475	0.579322	0.349699	0.05
246	Gut microbiota abundance (genus Lachnospiraceae NC2004 group id.11316)	Acute myeloid leukaemia (controls excluding all cancers)	Weighted mode	1.46132	6.60813	0.323155	0.637285	0.05
246	Gut microbiota abundance (genus Lachnospiraceae NC2004 group id.11316)	Acute myeloid leukaemia (controls excluding all cancers)	MR RAPS	2.13122	4.78078	0.950078	0.066393	0.05
247	Gut microbiota abundance (genus Lachnospiraceae ND3007 group id.11317)	Acute myeloid leukaemia (controls excluding all cancers)	Inverse variance weighted (multiplicative random effects)	3.41746	5.95854	1.96005	1.47335e-05	0.05
247	Gut microbiota abundance (genus Lachnospiraceae ND3007 group id.11317)	Acute myeloid leukaemia (controls excluding all cancers)	Inverse variance weighted (fixed effects)	3.41746	43.6171	0.267762	0.344229	0.05
247	Gut microbiota abundance (genus Lachnospiraceae ND3007 group id.11317)	Acute myeloid leukaemia (controls excluding all cancers)	MR RAPS	3.4218	54.4086	0.215199	0.383433	0.05
248	Gut microbiota abundance (genus Lachnospiraceae NK4A136 group id.11319)	Acute myeloid leukaemia (controls excluding all cancers)	Inverse variance weighted (multiplicative random effects)	0.870043	1.4132	0.535647	0.573768	0.05
248	Gut microbiota abundance (genus Lachnospiraceae NK4A136 group id.11319)	Acute myeloid leukaemia (controls excluding all cancers)	MR Egger	0.970307	5.35725	0.175742	0.970391	0.05
248	Gut microbiota abundance (genus Lachnospiraceae NK4A136 group id.11319)	Acute myeloid leukaemia (controls excluding all cancers)	Inverse variance weighted (fixed effects)	0.870043	1.90602	0.397149	0.727894	0.05
248	Gut microbiota abundance (genus Lachnospiraceae NK4A136 group id.11319)	Acute myeloid leukaemia (controls excluding all cancers)	Weighted median	0.838419	2.60895	0.269437	0.760907	0.05
248	Gut microbiota abundance (genus Lachnospiraceae NK4A136 group id.11319)	Acute myeloid leukaemia (controls excluding all cancers)	Weighted mode	0.876184	3.00842	0.255183	0.836684	0.05
248	Gut microbiota abundance (genus Lachnospiraceae NK4A136 group id.11319)	Acute myeloid leukaemia (controls excluding all cancers)	MR RAPS	0.868716	2.01205	0.375075	0.742584	0.05
249	Gut microbiota abundance (genus Lachnospiraceae UCG001 id.11321)	Acute myeloid leukaemia (controls excluding all cancers)	Inverse variance weighted (multiplicative random effects)	1.26719	2.84237	0.56494	0.565607	0.05
249	Gut microbiota abundance (genus Lachnospiraceae UCG001 id.11321)	Acute myeloid leukaemia (controls excluding all cancers)	MR Egger	0.393934	15.1228	0.0102616	0.586433	0.05
249	Gut microbiota abundance (genus Lachnospiraceae UCG001 id.11321)	Acute myeloid leukaemia (controls excluding all cancers)	Inverse variance weighted (fixed effects)	1.26719	2.74363	0.585271	0.547953	0.05
249	Gut microbiota abundance (genus Lachnospiraceae UCG001 id.11321)	Acute myeloid leukaemia (controls excluding all cancers)	Weighted median	1.3955	4.05386	0.480387	0.540209	0.05
249	Gut microbiota abundance (genus Lachnospiraceae UCG001 id.11321)	Acute myeloid leukaemia (controls excluding all cancers)	Weighted mode	1.57617	8.17589	0.303857	0.598805	0.05
249	Gut microbiota abundance (genus Lachnospiraceae UCG001 id.11321)	Acute myeloid leukaemia (controls excluding all cancers)	MR RAPS	1.28128	2.88553	0.568935	0.549578	0.05
250	Gut microbiota abundance (genus Lachnospiraceae UCG004 id.11324)	Acute myeloid leukaemia (controls excluding all cancers)	Inverse variance weighted (multiplicative random effects)	0.614684	2.22328	0.169945	0.458139	0.05
250	Gut microbiota abundance (genus Lachnospiraceae UCG004 id.11324)	Acute myeloid leukaemia (controls excluding all cancers)	MR Egger	0.232459	119.109	0.00045368	0.617938	0.05
250	Gut microbiota abundance (genus Lachnospiraceae UCG004 id.11324)	Acute myeloid leukaemia (controls excluding all cancers)	Inverse variance weighted (fixed effects)	0.614684	1.64678	0.229439	0.333098	0.05
250	Gut microbiota abundance (genus Lachnospiraceae UCG004 id.11324)	Acute myeloid leukaemia (controls excluding all cancers)	Weighted median	0.658602	2.73794	0.158424	0.565632	0.05
250	Gut microbiota abundance (genus Lachnospiraceae UCG004 id.11324)	Acute myeloid leukaemia (controls excluding all cancers)	Weighted mode	0.715545	10.9289	0.0468486	0.814255	0.05
250	Gut microbiota abundance (genus Lachnospiraceae UCG004 id.11324)	Acute myeloid leukaemia (controls excluding all cancers)	MR RAPS	0.591102	1.63952	0.213112	0.312433	0.05
251	Gut microbiota abundance (genus Lachnospiraceae UCG008 id.11328)	Acute myeloid leukaemia (controls excluding all cancers)	Inverse variance weighted (multiplicative random effects)	1.68465	3.11517	0.911037	0.0963259	0.05
251	Gut microbiota abundance (genus Lachnospiraceae UCG008 id.11328)	Acute myeloid leukaemia (controls excluding all cancers)	MR Egger	2.35889	231.975	0.0239869	0.679222	0.05
251	Gut microbiota abundance (genus Lachnospiraceae UCG008 id.11328)	Acute myeloid leukaemia (controls excluding all cancers)	Inverse variance weighted (fixed effects)	1.68465	3.53925	0.801877	0.168501	0.05
251	Gut microbiota abundance (genus Lachnospiraceae UCG008 id.11328)	Acute myeloid leukaemia (controls excluding all cancers)	Weighted median	1.3568	3.66275	0.502601	0.547031	0.05
251	Gut microbiota abundance (genus Lachnospiraceae UCG008 id.11328)	Acute myeloid leukaemia (controls excluding all cancers)	Weighted mode	0.867545	4.65732	0.161603	0.872491	0.05
251	Gut microbiota abundance (genus Lachnospiraceae UCG008 id.11328)	Acute myeloid leukaemia (controls excluding all cancers)	MR RAPS	1.70937	3.75283	0.778599	0.181468	0.05
252	Gut microbiota abundance (genus Lachnospiraceae UCG010 id.11330)	Acute myeloid leukaemia (controls excluding all cancers)	Inverse variance weighted (multiplicative random effects)	0.293305	0.784547	0.109653	0.0145505	0.05
252	Gut microbiota abundance (genus Lachnospiraceae UCG010 id.11330)	Acute myeloid leukaemia (controls excluding all cancers)	MR Egger	0.145943	6.25746	0.00340382	0.276226	0.05
252	Gut microbiota abundance (genus Lachnospiraceae UCG010 id.11330)	Acute myeloid leukaemia (controls excluding all cancers)	Inverse variance weighted (fixed effects)	0.293305	0.89564	0.0960518	0.0312783	0.05
252	Gut microbiota abundance (genus Lachnospiraceae UCG010 id.11330)	Acute myeloid leukaemia (controls excluding all cancers)	Weighted median	0.234447	1.04592	0.0525521	0.0572822	0.05
252	Gut microbiota abundance (genus Lachnospiraceae UCG010 id.11330)	Acute myeloid leukaemia (controls excluding all cancers)	Weighted mode	0.247389	2.00126	0.0305814	0.226702	0.05
252	Gut microbiota abundance (genus Lachnospiraceae UCG010 id.11330)	Acute myeloid leukaemia (controls excluding all cancers)	MR RAPS	0.28237	0.930414	0.0856962	0.0376583	0.05
253	Gut microbiota abundance (genus Lachnospira id.2004)	Acute myeloid leukaemia (controls excluding all cancers)	MR RAPS	0.0586678	3.65559	0.000941547	0.178579	0.05
254	Gut microbiota abundance (genus Lactobacillus id.1837)	Acute myeloid leukaemia (controls excluding all cancers)	Inverse variance weighted (multiplicative random effects)	0.868503	1.81819	0.414861	0.708397	0.05
254	Gut microbiota abundance (genus Lactobacillus id.1837)	Acute myeloid leukaemia (controls excluding all cancers)	MR Egger	1.52306	16.8119	0.137981	0.693067	0.05
254	Gut microbiota abundance (genus Lactobacillus id.1837)	Acute myeloid leukaemia (controls excluding all cancers)	Inverse variance weighted (fixed effects)	0.868503	1.75845	0.428955	0.695263	0.05
254	Gut microbiota abundance (genus Lactobacillus id.1837)	Acute myeloid leukaemia (controls excluding all cancers)	Weighted median	0.878044	2.34166	0.329237	0.794961	0.05
254	Gut microbiota abundance (genus Lactobacillus id.1837)	Acute myeloid leukaemia (controls excluding all cancers)	Weighted mode	0.841118	2.84385	0.248776	0.78876	0.05
254	Gut microbiota abundance (genus Lactobacillus id.1837)	Acute myeloid leukaemia (controls excluding all cancers)	MR RAPS	0.863998	1.81692	0.410855	0.699898	0.05
255	Gut microbiota abundance (genus Lactococcus id.1851)	Acute myeloid leukaemia (controls excluding all cancers)	Inverse variance weighted (multiplicative random effects)	1.499	3.08926	0.727359	0.272565	0.05
255	Gut microbiota abundance (genus Lactococcus id.1851)	Acute myeloid leukaemia (controls excluding all cancers)	MR Egger	1.92521	303.302	0.0122203	0.764209	0.05
255	Gut microbiota abundance (genus Lactococcus id.1851)	Acute myeloid leukaemia (controls excluding all cancers)	Inverse variance weighted (fixed effects)	1.499	3.04171	0.738729	0.262192	0.05
255	Gut microbiota abundance (genus Lactococcus id.1851)	Acute myeloid leukaemia (controls excluding all cancers)	Weighted median	1.12111	2.94465	0.426833	0.816521	0.05
255	Gut microbiota abundance (genus Lactococcus id.1851)	Acute myeloid leukaemia (controls excluding all cancers)	Weighted mode	0.999592	5.09229	0.196215	0.999624	0.05
255	Gut microbiota abundance (genus Lactococcus id.1851)	Acute myeloid leukaemia (controls excluding all cancers)	MR RAPS	1.52807	3.21853	0.725488	0.26458	0.05
256	Gut microbiota abundance (genus Marvinbryantia id.2005)	Acute myeloid leukaemia (controls excluding all cancers)	Inverse variance weighted (multiplicative random effects)	0.8863	1.74562	0.449999	0.727072	0.05
256	Gut microbiota abundance (genus Marvinbryantia id.2005)	Acute myeloid leukaemia (controls excluding all cancers)	MR Egger	3.45267	297.071	0.0401283	0.546737	0.05
256	Gut microbiota abundance (genus Marvinbryantia id.2005)	Acute myeloid leukaemia (controls excluding all cancers)	Inverse variance weighted (fixed effects)	0.8863	2.36812	0.33171	0.809778	0.05
256	Gut microbiota abundance (genus Marvinbryantia id.2005)	Acute myeloid leukaemia (controls excluding all cancers)	Weighted median	0.921836	3.31541	0.256312	0.900818	0.05
256	Gut microbiota abundance (genus Marvinbryantia id.2005)	Acute myeloid leukaemia (controls excluding all cancers)	Weighted mode	0.926937	7.0182	0.122426	0.943049	0.05
256	Gut microbiota abundance (genus Marvinbryantia id.2005)	Acute myeloid leukaemia (controls excluding all cancers)	MR RAPS	0.884009	2.50551	0.311901	0.816575	0.05
257	Gut microbiota abundance (genus Methanobrevibacter id.123)	Acute myeloid leukaemia (controls excluding all cancers)	Inverse variance weighted (multiplicative random effects)	1.28009	3.36163	0.487452	0.616171	0.05
257	Gut microbiota abundance (genus Methanobrevibacter id.123)	Acute myeloid leukaemia (controls excluding all cancers)	MR Egger	1.45734	277.854	0.0076437	0.854878	0.05
257	Gut microbiota abundance (genus Methanobrevibacter id.123)	Acute myeloid leukaemia (controls excluding all cancers)	Inverse variance weighted (fixed effects)	1.28009	2.9052	0.564036	0.55483	0.05
257	Gut microbiota abundance (genus Methanobrevibacter id.123)	Acute myeloid leukaemia (controls excluding all cancers)	Weighted median	1.54972	4.71337	0.509534	0.440166	0.05
257	Gut microbiota abundance (genus Methanobrevibacter id.123)	Acute myeloid leukaemia (controls excluding all cancers)	Weighted mode	1.56869	6.65695	0.369659	0.574494	0.05
257	Gut microbiota abundance (genus Methanobrevibacter id.123)	Acute myeloid leukaemia (controls excluding all cancers)	MR RAPS	1.29472	3.05674	0.548398	0.555642	0.05
258	Gut microbiota abundance (genus Odoribacter id.952)	Acute myeloid leukaemia (controls excluding all cancers)	Inverse variance weighted (multiplicative random effects)	2.08843	6.2036	0.703067	0.184921	0.05
258	Gut microbiota abundance (genus Odoribacter id.952)	Acute myeloid leukaemia (controls excluding all cancers)	MR Egger	0.108353	12.9424	0.00090713	0.307092	0.05
258	Gut microbiota abundance (genus Odoribacter id.952)	Acute myeloid leukaemia (controls excluding all cancers)	Inverse variance weighted (fixed effects)	2.08843	7.08365	0.615721	0.237302	0.05
258	Gut microbiota abundance (genus Odoribacter id.952)	Acute myeloid leukaemia (controls excluding all cancers)	Weighted median	1.69818	8.51441	0.338697	0.519708	0.05
258	Gut microbiota abundance (genus Odoribacter id.952)	Acute myeloid leukaemia (controls excluding all cancers)	Weighted mode	1.12565	12.137	0.104399	0.92546	0.05
258	Gut microbiota abundance (genus Odoribacter id.952)	Acute myeloid leukaemia (controls excluding all cancers)	MR RAPS	2.1428	7.8498	0.584931	0.24995	0.05
259	Gut microbiota abundance (genus Olsenella id.822)	Acute myeloid leukaemia (controls excluding all cancers)	Inverse variance weighted (multiplicative random effects)	1.13717	1.75221	0.738016	0.560056	0.05
259	Gut microbiota abundance (genus Olsenella id.822)	Acute myeloid leukaemia (controls excluding all cancers)	MR Egger	0.9239	6.26776	0.136188	0.92779	0.05
259	Gut microbiota abundance (genus Olsenella id.822)	Acute myeloid leukaemia (controls excluding all cancers)	Inverse variance weighted (fixed effects)	1.13717	1.90667	0.678229	0.625904	0.05
259	Gut microbiota abundance (genus Olsenella id.822)	Acute myeloid leukaemia (controls excluding all cancers)	Weighted median	1.16194	2.37189	0.569207	0.680165	0.05
259	Gut microbiota abundance (genus Olsenella id.822)	Acute myeloid leukaemia (controls excluding all cancers)	Weighted mode	1.04345	2.71024	0.401732	0.932313	0.05
259	Gut microbiota abundance (genus Olsenella id.822)	Acute myeloid leukaemia (controls excluding all cancers)	MR RAPS	1.14118	1.97425	0.659643	0.636751	0.05
260	Gut microbiota abundance (genus Oscillibacter id.2063)	Acute myeloid leukaemia (controls excluding all cancers)	Inverse variance weighted (multiplicative random effects)	1.16852	2.20544	0.619125	0.630826	0.05
260	Gut microbiota abundance (genus Oscillibacter id.2063)	Acute myeloid leukaemia (controls excluding all cancers)	MR Egger	0.259629	5.10448	0.0132056	0.345134	0.05
260	Gut microbiota abundance (genus Oscillibacter id.2063)	Acute myeloid leukaemia (controls excluding all cancers)	Inverse variance weighted (fixed effects)	1.16852	2.35113	0.580759	0.662405	0.05
260	Gut microbiota abundance (genus Oscillibacter id.2063)	Acute myeloid leukaemia (controls excluding all cancers)	Weighted median	0.876237	2.25202	0.340934	0.783831	0.05
260	Gut microbiota abundance (genus Oscillibacter id.2063)	Acute myeloid leukaemia (controls excluding all cancers)	Weighted mode	0.868462	3.8839	0.194193	0.856669	0.05
260	Gut microbiota abundance (genus Oscillibacter id.2063)	Acute myeloid leukaemia (controls excluding all cancers)	MR RAPS	1.17498	2.45419	0.562533	0.667861	0.05
261	Gut microbiota abundance (genus Oscillospira id.2064)	Acute myeloid leukaemia (controls excluding all cancers)	Inverse variance weighted (multiplicative random effects)	1.40666	4.37767	0.451997	0.555804	0.05
261	Gut microbiota abundance (genus Oscillospira id.2064)	Acute myeloid leukaemia (controls excluding all cancers)	MR Egger	2.61515	2551.94	0.00267993	0.746444	0.05
261	Gut microbiota abundance (genus Oscillospira id.2064)	Acute myeloid leukaemia (controls excluding all cancers)	Inverse variance weighted (fixed effects)	1.40666	3.90716	0.506427	0.512692	0.05
261	Gut microbiota abundance (genus Oscillospira id.2064)	Acute myeloid leukaemia (controls excluding all cancers)	Weighted median	0.65415	2.6875	0.159223	0.556058	0.05
261	Gut microbiota abundance (genus Oscillospira id.2064)	Acute myeloid leukaemia (controls excluding all cancers)	Weighted mode	0.537635	3.92372	0.0736677	0.563024	0.05
261	Gut microbiota abundance (genus Oscillospira id.2064)	Acute myeloid leukaemia (controls excluding all cancers)	MR RAPS	1.43181	4.18594	0.489755	0.51196	0.05
262	Gut microbiota abundance (genus Oxalobacter id.2978)	Acute myeloid leukaemia (controls excluding all cancers)	Inverse variance weighted (multiplicative random effects)	1.18573	1.91404	0.734548	0.48562	0.05
262	Gut microbiota abundance (genus Oxalobacter id.2978)	Acute myeloid leukaemia (controls excluding all cancers)	MR Egger	0.687937	12.3879	0.0382033	0.779636	0.05
262	Gut microbiota abundance (genus Oxalobacter id.2978)	Acute myeloid leukaemia (controls excluding all cancers)	Inverse variance weighted (fixed effects)	1.18573	2.03646	0.690392	0.536995	0.05
262	Gut microbiota abundance (genus Oxalobacter id.2978)	Acute myeloid leukaemia (controls excluding all cancers)	Weighted median	0.932215	1.96067	0.443229	0.853195	0.05
262	Gut microbiota abundance (genus Oxalobacter id.2978)	Acute myeloid leukaemia (controls excluding all cancers)	Weighted mode	0.828323	2.36941	0.289574	0.732682	0.05
262	Gut microbiota abundance (genus Oxalobacter id.2978)	Acute myeloid leukaemia (controls excluding all cancers)	MR RAPS	1.19128	2.10871	0.672994	0.548009	0.05
263	Gut microbiota abundance (genus Parabacteroides id.954)	Acute myeloid leukaemia (controls excluding all cancers)	Inverse variance weighted (multiplicative random effects)	2.21559	8.58286	0.571933	0.249589	0.05
263	Gut microbiota abundance (genus Parabacteroides id.954)	Acute myeloid leukaemia (controls excluding all cancers)	MR Egger	0.859513	750896	9.83842e-07	0.977419	0.05
263	Gut microbiota abundance (genus Parabacteroides id.954)	Acute myeloid leukaemia (controls excluding all cancers)	Inverse variance weighted (fixed effects)	2.21559	10.1644	0.482945	0.306058	0.05
263	Gut microbiota abundance (genus Parabacteroides id.954)	Acute myeloid leukaemia (controls excluding all cancers)	Weighted median	1.19712	7.4824	0.191528	0.847412	0.05
263	Gut microbiota abundance (genus Parabacteroides id.954)	Acute myeloid leukaemia (controls excluding all cancers)	Weighted mode	1.15972	15.1419	0.0888232	0.915446	0.05
263	Gut microbiota abundance (genus Parabacteroides id.954)	Acute myeloid leukaemia (controls excluding all cancers)	MR RAPS	2.27157	11.4414	0.450996	0.319904	0.05
264	Gut microbiota abundance (genus Paraprevotella id.962)	Acute myeloid leukaemia (controls excluding all cancers)	Inverse variance weighted (multiplicative random effects)	0.789491	1.64944	0.377883	0.529502	0.05
264	Gut microbiota abundance (genus Paraprevotella id.962)	Acute myeloid leukaemia (controls excluding all cancers)	MR Egger	1.10816	27.7611	0.044235	0.945862	0.05
264	Gut microbiota abundance (genus Paraprevotella id.962)	Acute myeloid leukaemia (controls excluding all cancers)	Inverse variance weighted (fixed effects)	0.789491	1.43891	0.433174	0.440227	0.05
264	Gut microbiota abundance (genus Paraprevotella id.962)	Acute myeloid leukaemia (controls excluding all cancers)	Weighted median	0.55826	1.38954	0.224286	0.210233	0.05
264	Gut microbiota abundance (genus Paraprevotella id.962)	Acute myeloid leukaemia (controls excluding all cancers)	Weighted mode	0.461177	2.38964	0.0890026	0.374637	0.05
264	Gut microbiota abundance (genus Paraprevotella id.962)	Acute myeloid leukaemia (controls excluding all cancers)	MR RAPS	0.777659	1.45116	0.416739	0.42948	0.05
265	Gut microbiota abundance (genus Parasutterella id.2892)	Acute myeloid leukaemia (controls excluding all cancers)	Inverse variance weighted (multiplicative random effects)	0.531326	0.954421	0.295789	0.034336	0.05
265	Gut microbiota abundance (genus Parasutterella id.2892)	Acute myeloid leukaemia (controls excluding all cancers)	MR Egger	0.98297	8.84998	0.109179	0.986805	0.05
265	Gut microbiota abundance (genus Parasutterella id.2892)	Acute myeloid leukaemia (controls excluding all cancers)	Inverse variance weighted (fixed effects)	0.531326	1.08863	0.259323	0.0839969	0.05
265	Gut microbiota abundance (genus Parasutterella id.2892)	Acute myeloid leukaemia (controls excluding all cancers)	Weighted median	0.616424	1.65595	0.229463	0.337247	0.05
265	Gut microbiota abundance (genus Parasutterella id.2892)	Acute myeloid leukaemia (controls excluding all cancers)	Weighted mode	0.657469	2.93955	0.147052	0.592421	0.05
265	Gut microbiota abundance (genus Parasutterella id.2892)	Acute myeloid leukaemia (controls excluding all cancers)	MR RAPS	0.520041	1.11861	0.241766	0.0942945	0.05
266	Gut microbiota abundance (genus Peptococcus id.2037)	Acute myeloid leukaemia (controls excluding all cancers)	Inverse variance weighted (multiplicative random effects)	0.915977	1.75142	0.479048	0.790717	0.05
266	Gut microbiota abundance (genus Peptococcus id.2037)	Acute myeloid leukaemia (controls excluding all cancers)	MR Egger	11.9896	311.189	0.461938	0.121966	0.05
266	Gut microbiota abundance (genus Peptococcus id.2037)	Acute myeloid leukaemia (controls excluding all cancers)	Inverse variance weighted (fixed effects)	0.915977	1.82131	0.460665	0.802377	0.05
266	Gut microbiota abundance (genus Peptococcus id.2037)	Acute myeloid leukaemia (controls excluding all cancers)	Weighted median	0.724986	1.83266	0.286799	0.49669	0.05
266	Gut microbiota abundance (genus Peptococcus id.2037)	Acute myeloid leukaemia (controls excluding all cancers)	Weighted mode	0.630944	3.04903	0.130563	0.582399	0.05
266	Gut microbiota abundance (genus Peptococcus id.2037)	Acute myeloid leukaemia (controls excluding all cancers)	MR RAPS	0.912659	1.87724	0.443708	0.80384	0.05
267	Gut microbiota abundance (genus Phascolarctobacterium id.2168)	Acute myeloid leukaemia (controls excluding all cancers)	Inverse variance weighted (multiplicative random effects)	1.60813	5.78228	0.447243	0.466852	0.05
267	Gut microbiota abundance (genus Phascolarctobacterium id.2168)	Acute myeloid leukaemia (controls excluding all cancers)	MR Egger	0.0331905	423.824	2.59921e-06	0.406909	0.05
267	Gut microbiota abundance (genus Phascolarctobacterium id.2168)	Acute myeloid leukaemia (controls excluding all cancers)	Inverse variance weighted (fixed effects)	1.60813	5.06165	0.510917	0.416748	0.05
267	Gut microbiota abundance (genus Phascolarctobacterium id.2168)	Acute myeloid leukaemia (controls excluding all cancers)	Weighted median	1.81042	8.57868	0.382065	0.454579	0.05
267	Gut microbiota abundance (genus Phascolarctobacterium id.2168)	Acute myeloid leukaemia (controls excluding all cancers)	Weighted mode	1.75465	12.8369	0.23984	0.603581	0.05
267	Gut microbiota abundance (genus Phascolarctobacterium id.2168)	Acute myeloid leukaemia (controls excluding all cancers)	MR RAPS	1.64407	5.47989	0.493251	0.418278	0.05
268	Gut microbiota abundance (genus Prevotella7 id.11182)	Acute myeloid leukaemia (controls excluding all cancers)	Inverse variance weighted (multiplicative random effects)	0.730897	1.00458	0.531775	0.0533779	0.05
268	Gut microbiota abundance (genus Prevotella7 id.11182)	Acute myeloid leukaemia (controls excluding all cancers)	MR Egger	0.365744	10.6042	0.0126147	0.52236	0.05
268	Gut microbiota abundance (genus Prevotella7 id.11182)	Acute myeloid leukaemia (controls excluding all cancers)	Inverse variance weighted (fixed effects)	0.730897	1.21763	0.43873	0.228649	0.05
268	Gut microbiota abundance (genus Prevotella7 id.11182)	Acute myeloid leukaemia (controls excluding all cancers)	Weighted median	0.78656	1.47861	0.418417	0.455954	0.05
268	Gut microbiota abundance (genus Prevotella7 id.11182)	Acute myeloid leukaemia (controls excluding all cancers)	Weighted mode	0.770148	2.01026	0.29505	0.605316	0.05
268	Gut microbiota abundance (genus Prevotella7 id.11182)	Acute myeloid leukaemia (controls excluding all cancers)	MR RAPS	0.727447	1.25812	0.420612	0.254917	0.05
269	Gut microbiota abundance (genus Prevotella9 id.11183)	Acute myeloid leukaemia (controls excluding all cancers)	Inverse variance weighted (multiplicative random effects)	0.673685	1.34201	0.338188	0.261278	0.05
269	Gut microbiota abundance (genus Prevotella9 id.11183)	Acute myeloid leukaemia (controls excluding all cancers)	MR Egger	1.02588	9.86866	0.106644	0.981053	0.05
269	Gut microbiota abundance (genus Prevotella9 id.11183)	Acute myeloid leukaemia (controls excluding all cancers)	Inverse variance weighted (fixed effects)	0.673685	1.29995	0.34913	0.238878	0.05
269	Gut microbiota abundance (genus Prevotella9 id.11183)	Acute myeloid leukaemia (controls excluding all cancers)	Weighted median	0.418004	1.05188	0.166109	0.063944	0.05
269	Gut microbiota abundance (genus Prevotella9 id.11183)	Acute myeloid leukaemia (controls excluding all cancers)	Weighted mode	0.355039	1.64385	0.0766816	0.206606	0.05
269	Gut microbiota abundance (genus Prevotella9 id.11183)	Acute myeloid leukaemia (controls excluding all cancers)	MR RAPS	0.660941	1.31932	0.331113	0.240311	0.05
270	Gut microbiota abundance (genus Rikenellaceae RC9 gut group id.11191)	Acute myeloid leukaemia (controls excluding all cancers)	Inverse variance weighted (multiplicative random effects)	1.96443	2.45329	1.57299	2.59692e-09	0.05
270	Gut microbiota abundance (genus Rikenellaceae RC9 gut group id.11191)	Acute myeloid leukaemia (controls excluding all cancers)	MR Egger	6.23275	459.06	0.0846235	0.359071	0.05
270	Gut microbiota abundance (genus Rikenellaceae RC9 gut group id.11191)	Acute myeloid leukaemia (controls excluding all cancers)	Inverse variance weighted (fixed effects)	1.96443	3.36868	1.14555	0.0141339	0.05
270	Gut microbiota abundance (genus Rikenellaceae RC9 gut group id.11191)	Acute myeloid leukaemia (controls excluding all cancers)	Weighted median	1.96806	3.87246	1.00021	0.0499248	0.05
270	Gut microbiota abundance (genus Rikenellaceae RC9 gut group id.11191)	Acute myeloid leukaemia (controls excluding all cancers)	Weighted mode	2.03518	5.97275	0.693478	0.231892	0.05
270	Gut microbiota abundance (genus Rikenellaceae RC9 gut group id.11191)	Acute myeloid leukaemia (controls excluding all cancers)	MR RAPS	1.97316	3.54748	1.0975	0.0231549	0.05
271	Gut microbiota abundance (genus Romboutsia id.11347)	Acute myeloid leukaemia (controls excluding all cancers)	Inverse variance weighted (multiplicative random effects)	1.79377	3.39178	0.948649	0.0722079	0.05
271	Gut microbiota abundance (genus Romboutsia id.11347)	Acute myeloid leukaemia (controls excluding all cancers)	MR Egger	4.42125	76.5247	0.25544	0.280145	0.05
271	Gut microbiota abundance (genus Romboutsia id.11347)	Acute myeloid leukaemia (controls excluding all cancers)	Inverse variance weighted (fixed effects)	1.79377	4.34922	0.739814	0.195977	0.05
271	Gut microbiota abundance (genus Romboutsia id.11347)	Acute myeloid leukaemia (controls excluding all cancers)	Weighted median	1.7308	5.51287	0.543393	0.353351	0.05
271	Gut microbiota abundance (genus Romboutsia id.11347)	Acute myeloid leukaemia (controls excluding all cancers)	Weighted mode	0.822628	4.7519	0.14241	0.830933	0.05
271	Gut microbiota abundance (genus Romboutsia id.11347)	Acute myeloid leukaemia (controls excluding all cancers)	MR RAPS	1.81687	4.68328	0.70485	0.216461	0.05
272	Gut microbiota abundance (genus Roseburia id.2012)	Acute myeloid leukaemia (controls excluding all cancers)	Inverse variance weighted (multiplicative random effects)	1.07455	1.99457	0.578903	0.81976	0.05
272	Gut microbiota abundance (genus Roseburia id.2012)	Acute myeloid leukaemia (controls excluding all cancers)	MR Egger	1.93096	56.2935	0.0662349	0.678957	0.05
272	Gut microbiota abundance (genus Roseburia id.2012)	Acute myeloid leukaemia (controls excluding all cancers)	Inverse variance weighted (fixed effects)	1.07455	2.94276	0.392374	0.888745	0.05
272	Gut microbiota abundance (genus Roseburia id.2012)	Acute myeloid leukaemia (controls excluding all cancers)	Weighted median	1.22492	4.52832	0.331345	0.76103	0.05
272	Gut microbiota abundance (genus Roseburia id.2012)	Acute myeloid leukaemia (controls excluding all cancers)	Weighted mode	1.29127	9.57979	0.174052	0.806808	0.05
272	Gut microbiota abundance (genus Roseburia id.2012)	Acute myeloid leukaemia (controls excluding all cancers)	MR RAPS	1.0757	3.16085	0.366085	0.894432	0.05
273	Gut microbiota abundance (genus Ruminiclostridium5 id.11355)	Acute myeloid leukaemia (controls excluding all cancers)	Inverse variance weighted (multiplicative random effects)	2.63098	6.71125	1.03141	0.042895	0.05
273	Gut microbiota abundance (genus Ruminiclostridium5 id.11355)	Acute myeloid leukaemia (controls excluding all cancers)	MR Egger	12.317	155.415	0.976145	0.0547196	0.05
273	Gut microbiota abundance (genus Ruminiclostridium5 id.11355)	Acute myeloid leukaemia (controls excluding all cancers)	Inverse variance weighted (fixed effects)	2.63098	6.63254	1.04365	0.0403096	0.05
273	Gut microbiota abundance (genus Ruminiclostridium5 id.11355)	Acute myeloid leukaemia (controls excluding all cancers)	Weighted median	2.34545	9.25625	0.594314	0.223569	0.05
273	Gut microbiota abundance (genus Ruminiclostridium5 id.11355)	Acute myeloid leukaemia (controls excluding all cancers)	Weighted mode	2.21212	11.5873	0.422314	0.369502	0.05
273	Gut microbiota abundance (genus Ruminiclostridium5 id.11355)	Acute myeloid leukaemia (controls excluding all cancers)	MR RAPS	2.70552	7.25591	1.00881	0.0479938	0.05
274	Gut microbiota abundance (genus Ruminiclostridium6 id.11356)	Acute myeloid leukaemia (controls excluding all cancers)	Inverse variance weighted (multiplicative random effects)	1.4428	2.81462	0.739592	0.282276	0.05
274	Gut microbiota abundance (genus Ruminiclostridium6 id.11356)	Acute myeloid leukaemia (controls excluding all cancers)	MR Egger	0.834008	8.26715	0.0841365	0.867843	0.05
274	Gut microbiota abundance (genus Ruminiclostridium6 id.11356)	Acute myeloid leukaemia (controls excluding all cancers)	Inverse variance weighted (fixed effects)	1.4428	3.35087	0.621232	0.393831	0.05
274	Gut microbiota abundance (genus Ruminiclostridium6 id.11356)	Acute myeloid leukaemia (controls excluding all cancers)	Weighted median	1.09447	3.42729	0.349506	0.876827	0.05
274	Gut microbiota abundance (genus Ruminiclostridium6 id.11356)	Acute myeloid leukaemia (controls excluding all cancers)	Weighted mode	1.07668	5.40973	0.214288	0.929794	0.05
274	Gut microbiota abundance (genus Ruminiclostridium6 id.11356)	Acute myeloid leukaemia (controls excluding all cancers)	MR RAPS	1.45654	3.57223	0.593887	0.411304	0.05
275	Gut microbiota abundance (genus Ruminiclostridium9 id.11357)	Acute myeloid leukaemia (controls excluding all cancers)	Inverse variance weighted (multiplicative random effects)	1.88627	3.92508	0.906481	0.0896243	0.05
275	Gut microbiota abundance (genus Ruminiclostridium9 id.11357)	Acute myeloid leukaemia (controls excluding all cancers)	MR Egger	1.0035	5412.52	0.000186053	0.999245	0.05
275	Gut microbiota abundance (genus Ruminiclostridium9 id.11357)	Acute myeloid leukaemia (controls excluding all cancers)	Inverse variance weighted (fixed effects)	1.88627	7.50256	0.47424	0.367643	0.05
275	Gut microbiota abundance (genus Ruminiclostridium9 id.11357)	Acute myeloid leukaemia (controls excluding all cancers)	Weighted median	2.46629	14.5591	0.417785	0.318999	0.05
275	Gut microbiota abundance (genus Ruminiclostridium9 id.11357)	Acute myeloid leukaemia (controls excluding all cancers)	Weighted mode	3.55635	36.4585	0.346905	0.326413	0.05
275	Gut microbiota abundance (genus Ruminiclostridium9 id.11357)	Acute myeloid leukaemia (controls excluding all cancers)	MR RAPS	1.89901	8.38337	0.430167	0.397261	0.05
276	Gut microbiota abundance (genus Ruminococcaceae NK4A214 group id.11358)	Acute myeloid leukaemia (controls excluding all cancers)	Inverse variance weighted (multiplicative random effects)	1.42976	3.70946	0.55108	0.462356	0.05
276	Gut microbiota abundance (genus Ruminococcaceae NK4A214 group id.11358)	Acute myeloid leukaemia (controls excluding all cancers)	MR Egger	1.86147	71.6735	0.048345	0.717801	0.05
276	Gut microbiota abundance (genus Ruminococcaceae NK4A214 group id.11358)	Acute myeloid leukaemia (controls excluding all cancers)	Inverse variance weighted (fixed effects)	1.42976	3.59198	0.569103	0.446866	0.05
276	Gut microbiota abundance (genus Ruminococcaceae NK4A214 group id.11358)	Acute myeloid leukaemia (controls excluding all cancers)	Weighted median	2.34128	8.44337	0.649217	0.193634	0.05
276	Gut microbiota abundance (genus Ruminococcaceae NK4A214 group id.11358)	Acute myeloid leukaemia (controls excluding all cancers)	Weighted mode	2.48475	15.8403	0.389764	0.354529	0.05
276	Gut microbiota abundance (genus Ruminococcaceae NK4A214 group id.11358)	Acute myeloid leukaemia (controls excluding all cancers)	MR RAPS	1.45309	3.82528	0.551981	0.449227	0.05
277	Gut microbiota abundance (genus Ruminococcaceae UCG002 id.11360)	Acute myeloid leukaemia (controls excluding all cancers)	Inverse variance weighted (multiplicative random effects)	0.904807	1.58965	0.515005	0.727905	0.05
277	Gut microbiota abundance (genus Ruminococcaceae UCG002 id.11360)	Acute myeloid leukaemia (controls excluding all cancers)	MR Egger	4.73066	48.946	0.457222	0.178963	0.05
277	Gut microbiota abundance (genus Ruminococcaceae UCG002 id.11360)	Acute myeloid leukaemia (controls excluding all cancers)	Inverse variance weighted (fixed effects)	0.904807	2.03023	0.403243	0.808315	0.05
277	Gut microbiota abundance (genus Ruminococcaceae UCG002 id.11360)	Acute myeloid leukaemia (controls excluding all cancers)	Weighted median	1.01694	3.07818	0.335968	0.976284	0.05
277	Gut microbiota abundance (genus Ruminococcaceae UCG002 id.11360)	Acute myeloid leukaemia (controls excluding all cancers)	Weighted mode	0.938794	5.67643	0.155262	0.946006	0.05
277	Gut microbiota abundance (genus Ruminococcaceae UCG002 id.11360)	Acute myeloid leukaemia (controls excluding all cancers)	MR RAPS	0.90198	2.12227	0.383348	0.813192	0.05
278	Gut microbiota abundance (genus Ruminococcaceae UCG003 id.11361)	Acute myeloid leukaemia (controls excluding all cancers)	Inverse variance weighted (multiplicative random effects)	0.759216	2.36788	0.243428	0.635023	0.05
278	Gut microbiota abundance (genus Ruminococcaceae UCG003 id.11361)	Acute myeloid leukaemia (controls excluding all cancers)	MR Egger	0.178254	12.4817	0.00254567	0.392658	0.05
278	Gut microbiota abundance (genus Ruminococcaceae UCG003 id.11361)	Acute myeloid leukaemia (controls excluding all cancers)	Inverse variance weighted (fixed effects)	0.759216	1.85296	0.311075	0.545099	0.05
278	Gut microbiota abundance (genus Ruminococcaceae UCG003 id.11361)	Acute myeloid leukaemia (controls excluding all cancers)	Weighted median	1.1599	4.52855	0.297086	0.830976	0.05
278	Gut microbiota abundance (genus Ruminococcaceae UCG003 id.11361)	Acute myeloid leukaemia (controls excluding all cancers)	Weighted mode	1.39096	10.3066	0.18772	0.752795	0.05
278	Gut microbiota abundance (genus Ruminococcaceae UCG003 id.11361)	Acute myeloid leukaemia (controls excluding all cancers)	MR RAPS	0.746475	1.88683	0.295323	0.536559	0.05
279	Gut microbiota abundance (genus Ruminococcaceae UCG004 id.11362)	Acute myeloid leukaemia (controls excluding all cancers)	Inverse variance weighted (multiplicative random effects)	1.37319	2.9485	0.639529	0.415973	0.05
279	Gut microbiota abundance (genus Ruminococcaceae UCG004 id.11362)	Acute myeloid leukaemia (controls excluding all cancers)	MR Egger	0.183129	44.9445	0.000746169	0.493213	0.05
279	Gut microbiota abundance (genus Ruminococcaceae UCG004 id.11362)	Acute myeloid leukaemia (controls excluding all cancers)	Inverse variance weighted (fixed effects)	1.37319	3.63676	0.518498	0.523337	0.05
279	Gut microbiota abundance (genus Ruminococcaceae UCG004 id.11362)	Acute myeloid leukaemia (controls excluding all cancers)	Weighted median	1.5815	5.36262	0.4664	0.461885	0.05
279	Gut microbiota abundance (genus Ruminococcaceae UCG004 id.11362)	Acute myeloid leukaemia (controls excluding all cancers)	Weighted mode	1.49576	12.5242	0.178638	0.721351	0.05
279	Gut microbiota abundance (genus Ruminococcaceae UCG004 id.11362)	Acute myeloid leukaemia (controls excluding all cancers)	MR RAPS	1.38524	3.90059	0.491947	0.537262	0.05
280	Gut microbiota abundance (genus Ruminococcaceae UCG005 id.11363)	Acute myeloid leukaemia (controls excluding all cancers)	Inverse variance weighted (multiplicative random effects)	0.610266	1.272	0.292787	0.187521	0.05
280	Gut microbiota abundance (genus Ruminococcaceae UCG005 id.11363)	Acute myeloid leukaemia (controls excluding all cancers)	MR Egger	0.622886	7.58755	0.0511346	0.689676	0.05
280	Gut microbiota abundance (genus Ruminococcaceae UCG005 id.11363)	Acute myeloid leukaemia (controls excluding all cancers)	Inverse variance weighted (fixed effects)	0.610266	1.40113	0.265804	0.244169	0.05
280	Gut microbiota abundance (genus Ruminococcaceae UCG005 id.11363)	Acute myeloid leukaemia (controls excluding all cancers)	Weighted median	1.14126	3.67008	0.354892	0.824533	0.05
280	Gut microbiota abundance (genus Ruminococcaceae UCG005 id.11363)	Acute myeloid leukaemia (controls excluding all cancers)	Weighted mode	1.42609	8.6476	0.235179	0.705751	0.05
280	Gut microbiota abundance (genus Ruminococcaceae UCG005 id.11363)	Acute myeloid leukaemia (controls excluding all cancers)	MR RAPS	0.597698	1.4392	0.248222	0.250998	0.05
281	Gut microbiota abundance (genus Ruminococcaceae UCG009 id.11366)	Acute myeloid leukaemia (controls excluding all cancers)	Inverse variance weighted (multiplicative random effects)	1.48118	3.23923	0.677285	0.325128	0.05
281	Gut microbiota abundance (genus Ruminococcaceae UCG009 id.11366)	Acute myeloid leukaemia (controls excluding all cancers)	MR Egger	1.59604	58.3246	0.0436753	0.778768	0.05
281	Gut microbiota abundance (genus Ruminococcaceae UCG009 id.11366)	Acute myeloid leukaemia (controls excluding all cancers)	Inverse variance weighted (fixed effects)	1.48118	2.99296	0.733015	0.273698	0.05
281	Gut microbiota abundance (genus Ruminococcaceae UCG009 id.11366)	Acute myeloid leukaemia (controls excluding all cancers)	Weighted median	2.06613	5.42903	0.786306	0.140952	0.05
281	Gut microbiota abundance (genus Ruminococcaceae UCG009 id.11366)	Acute myeloid leukaemia (controls excluding all cancers)	Weighted mode	3.35627	17.0378	0.661149	0.174766	0.05
281	Gut microbiota abundance (genus Ruminococcaceae UCG009 id.11366)	Acute myeloid leukaemia (controls excluding all cancers)	MR RAPS	1.51344	3.16666	0.723318	0.271287	0.05
282	Gut microbiota abundance (genus Ruminococcaceae UCG010 id.11367)	Acute myeloid leukaemia (controls excluding all cancers)	Inverse variance weighted (multiplicative random effects)	1.53652	2.48019	0.951896	0.0787143	0.05
282	Gut microbiota abundance (genus Ruminococcaceae UCG010 id.11367)	Acute myeloid leukaemia (controls excluding all cancers)	MR Egger	1.60124	106.54	0.0240657	0.787446	0.05
282	Gut microbiota abundance (genus Ruminococcaceae UCG010 id.11367)	Acute myeloid leukaemia (controls excluding all cancers)	Inverse variance weighted (fixed effects)	1.53652	4.941	0.477815	0.471072	0.05
282	Gut microbiota abundance (genus Ruminococcaceae UCG010 id.11367)	Acute myeloid leukaemia (controls excluding all cancers)	Weighted median	1.66444	7.0906	0.39071	0.490802	0.05
282	Gut microbiota abundance (genus Ruminococcaceae UCG010 id.11367)	Acute myeloid leukaemia (controls excluding all cancers)	Weighted mode	1.68964	10.1673	0.280793	0.591549	0.05
282	Gut microbiota abundance (genus Ruminococcaceae UCG010 id.11367)	Acute myeloid leukaemia (controls excluding all cancers)	MR RAPS	1.53944	5.41275	0.43783	0.501258	0.05
283	Gut microbiota abundance (genus Ruminococcaceae UCG011 id.11368)	Acute myeloid leukaemia (controls excluding all cancers)	Inverse variance weighted (multiplicative random effects)	1.03953	1.47773	0.731273	0.82896	0.05
283	Gut microbiota abundance (genus Ruminococcaceae UCG011 id.11368)	Acute myeloid leukaemia (controls excluding all cancers)	MR Egger	0.715294	21.6344	0.0236496	0.82396	0.05
283	Gut microbiota abundance (genus Ruminococcaceae UCG011 id.11368)	Acute myeloid leukaemia (controls excluding all cancers)	Inverse variance weighted (fixed effects)	1.03953	1.82987	0.590546	0.893104	0.05
283	Gut microbiota abundance (genus Ruminococcaceae UCG011 id.11368)	Acute myeloid leukaemia (controls excluding all cancers)	Weighted median	0.960758	1.92904	0.478504	0.910375	0.05
283	Gut microbiota abundance (genus Ruminococcaceae UCG011 id.11368)	Acute myeloid leukaemia (controls excluding all cancers)	Weighted mode	0.940728	2.56648	0.344818	0.908371	0.05
283	Gut microbiota abundance (genus Ruminococcaceae UCG011 id.11368)	Acute myeloid leukaemia (controls excluding all cancers)	MR RAPS	1.04011	1.89702	0.570281	0.897936	0.05
284	Gut microbiota abundance (genus Ruminococcaceae UCG013 id.11370)	Acute myeloid leukaemia (controls excluding all cancers)	Inverse variance weighted (multiplicative random effects)	0.648702	1.8699	0.225046	0.42299	0.05
284	Gut microbiota abundance (genus Ruminococcaceae UCG013 id.11370)	Acute myeloid leukaemia (controls excluding all cancers)	MR Egger	4.6973	140.872	0.156629	0.333578	0.05
284	Gut microbiota abundance (genus Ruminococcaceae UCG013 id.11370)	Acute myeloid leukaemia (controls excluding all cancers)	Inverse variance weighted (fixed effects)	0.648702	1.8438	0.228232	0.416777	0.05
284	Gut microbiota abundance (genus Ruminococcaceae UCG013 id.11370)	Acute myeloid leukaemia (controls excluding all cancers)	Weighted median	1.91405	8.22862	0.445223	0.382929	0.05
284	Gut microbiota abundance (genus Ruminococcaceae UCG013 id.11370)	Acute myeloid leukaemia (controls excluding all cancers)	Weighted mode	2.14821	16.7501	0.275509	0.484118	0.05
284	Gut microbiota abundance (genus Ruminococcaceae UCG013 id.11370)	Acute myeloid leukaemia (controls excluding all cancers)	MR RAPS	0.63592	1.9105	0.211669	0.419918	0.05
285	Gut microbiota abundance (genus Ruminococcaceae UCG014 id.11371)	Acute myeloid leukaemia (controls excluding all cancers)	Inverse variance weighted (multiplicative random effects)	0.861181	1.85809	0.399136	0.703268	0.05
285	Gut microbiota abundance (genus Ruminococcaceae UCG014 id.11371)	Acute myeloid leukaemia (controls excluding all cancers)	MR Egger	0.914011	10.5263	0.0793644	0.935714	0.05
285	Gut microbiota abundance (genus Ruminococcaceae UCG014 id.11371)	Acute myeloid leukaemia (controls excluding all cancers)	Inverse variance weighted (fixed effects)	0.861181	2.15594	0.343996	0.749574	0.05
285	Gut microbiota abundance (genus Ruminococcaceae UCG014 id.11371)	Acute myeloid leukaemia (controls excluding all cancers)	Weighted median	0.877803	3.05763	0.252005	0.837811	0.05
285	Gut microbiota abundance (genus Ruminococcaceae UCG014 id.11371)	Acute myeloid leukaemia (controls excluding all cancers)	Weighted mode	0.935273	4.27905	0.204423	0.933155	0.05
285	Gut microbiota abundance (genus Ruminococcaceae UCG014 id.11371)	Acute myeloid leukaemia (controls excluding all cancers)	MR RAPS	0.857919	2.26859	0.324442	0.757409	0.05
286	Gut microbiota abundance (genus Ruminococcus1 id.11373)	Acute myeloid leukaemia (controls excluding all cancers)	Inverse variance weighted (multiplicative random effects)	1.12661	2.49225	0.509283	0.768528	0.05
286	Gut microbiota abundance (genus Ruminococcus1 id.11373)	Acute myeloid leukaemia (controls excluding all cancers)	MR Egger	1.10366	24.465	0.0497882	0.944363	0.05
286	Gut microbiota abundance (genus Ruminococcus1 id.11373)	Acute myeloid leukaemia (controls excluding all cancers)	Inverse variance weighted (fixed effects)	1.12661	3.08638	0.411245	0.816646	0.05
286	Gut microbiota abundance (genus Ruminococcus1 id.11373)	Acute myeloid leukaemia (controls excluding all cancers)	Weighted median	0.887562	3.40503	0.231354	0.861962	0.05
286	Gut microbiota abundance (genus Ruminococcus1 id.11373)	Acute myeloid leukaemia (controls excluding all cancers)	Weighted mode	0.603965	3.75199	0.0972214	0.601582	0.05
286	Gut microbiota abundance (genus Ruminococcus1 id.11373)	Acute myeloid leukaemia (controls excluding all cancers)	MR RAPS	1.1299	3.30638	0.386124	0.823584	0.05
287	Gut microbiota abundance (genus Ruminococcus2 id.11374)	Acute myeloid leukaemia (controls excluding all cancers)	Inverse variance weighted (multiplicative random effects)	0.699977	1.89295	0.258838	0.4822	0.05
287	Gut microbiota abundance (genus Ruminococcus2 id.11374)	Acute myeloid leukaemia (controls excluding all cancers)	MR Egger	0.652537	21.2574	0.0200309	0.792864	0.05
287	Gut microbiota abundance (genus Ruminococcus2 id.11374)	Acute myeloid leukaemia (controls excluding all cancers)	Inverse variance weighted (fixed effects)	0.699977	1.85503	0.264129	0.473152	0.05
287	Gut microbiota abundance (genus Ruminococcus2 id.11374)	Acute myeloid leukaemia (controls excluding all cancers)	Weighted median	0.79811	3.0221	0.210774	0.739916	0.05
287	Gut microbiota abundance (genus Ruminococcus2 id.11374)	Acute myeloid leukaemia (controls excluding all cancers)	Weighted mode	0.86961	4.99308	0.151454	0.878339	0.05
287	Gut microbiota abundance (genus Ruminococcus2 id.11374)	Acute myeloid leukaemia (controls excluding all cancers)	MR RAPS	0.689552	1.9385	0.245284	0.4809	0.05
288	Gut microbiota abundance (genus Ruminococcus gauvreauii group id.11342)	Acute myeloid leukaemia (controls excluding all cancers)	Inverse variance weighted (multiplicative random effects)	0.84626	1.96298	0.364831	0.697382	0.05
288	Gut microbiota abundance (genus Ruminococcus gauvreauii group id.11342)	Acute myeloid leukaemia (controls excluding all cancers)	MR Egger	4.22649	373.029	0.047887	0.487506	0.05
288	Gut microbiota abundance (genus Ruminococcus gauvreauii group id.11342)	Acute myeloid leukaemia (controls excluding all cancers)	Inverse variance weighted (fixed effects)	0.84626	2.23241	0.320799	0.735893	0.05
288	Gut microbiota abundance (genus Ruminococcus gauvreauii group id.11342)	Acute myeloid leukaemia (controls excluding all cancers)	Weighted median	1.1173	4.10617	0.304021	0.86735	0.05
288	Gut microbiota abundance (genus Ruminococcus gauvreauii group id.11342)	Acute myeloid leukaemia (controls excluding all cancers)	Weighted mode	0.940873	7.1663	0.123528	0.954369	0.05
288	Gut microbiota abundance (genus Ruminococcus gauvreauii group id.11342)	Acute myeloid leukaemia (controls excluding all cancers)	MR RAPS	0.841277	2.33997	0.30246	0.740533	0.05
289	Gut microbiota abundance (genus Ruminococcus gnavus group id.14376)	Acute myeloid leukaemia (controls excluding all cancers)	Inverse variance weighted (multiplicative random effects)	0.806746	1.93493	0.336364	0.630422	0.05
289	Gut microbiota abundance (genus Ruminococcus gnavus group id.14376)	Acute myeloid leukaemia (controls excluding all cancers)	MR Egger	0.570306	87.6145	0.00371227	0.809295	0.05
289	Gut microbiota abundance (genus Ruminococcus gnavus group id.14376)	Acute myeloid leukaemia (controls excluding all cancers)	Inverse variance weighted (fixed effects)	0.806746	1.56664	0.415438	0.525952	0.05
289	Gut microbiota abundance (genus Ruminococcus gnavus group id.14376)	Acute myeloid leukaemia (controls excluding all cancers)	Weighted median	1.28719	3.45585	0.479439	0.616342	0.05
289	Gut microbiota abundance (genus Ruminococcus gnavus group id.14376)	Acute myeloid leukaemia (controls excluding all cancers)	Weighted mode	1.72887	7.86008	0.380276	0.494764	0.05
289	Gut microbiota abundance (genus Ruminococcus gnavus group id.14376)	Acute myeloid leukaemia (controls excluding all cancers)	MR RAPS	0.791293	1.56717	0.399538	0.501964	0.05
290	Gut microbiota abundance (genus Ruminococcus torques group id.14377)	Acute myeloid leukaemia (controls excluding all cancers)	Inverse variance weighted (multiplicative random effects)	0.819411	2.44012	0.275165	0.720538	0.05
290	Gut microbiota abundance (genus Ruminococcus torques group id.14377)	Acute myeloid leukaemia (controls excluding all cancers)	MR Egger	27.601	93677.2	0.00813236	0.363827	0.05
290	Gut microbiota abundance (genus Ruminococcus torques group id.14377)	Acute myeloid leukaemia (controls excluding all cancers)	Inverse variance weighted (fixed effects)	0.819411	3.51259	0.191151	0.788545	0.05
290	Gut microbiota abundance (genus Ruminococcus torques group id.14377)	Acute myeloid leukaemia (controls excluding all cancers)	Weighted median	0.862967	5.49342	0.135564	0.875983	0.05
290	Gut microbiota abundance (genus Ruminococcus torques group id.14377)	Acute myeloid leukaemia (controls excluding all cancers)	Weighted mode	0.864994	10.6682	0.0701351	0.913603	0.05
290	Gut microbiota abundance (genus Ruminococcus torques group id.14377)	Acute myeloid leukaemia (controls excluding all cancers)	MR RAPS	0.81614	3.8222	0.174267	0.796476	0.05
291	Gut microbiota abundance (genus Sellimonas id.14369)	Acute myeloid leukaemia (controls excluding all cancers)	Inverse variance weighted (multiplicative random effects)	0.806992	1.08463	0.600424	0.15517	0.05
291	Gut microbiota abundance (genus Sellimonas id.14369)	Acute myeloid leukaemia (controls excluding all cancers)	MR Egger	0.768106	23.5411	0.025062	0.863948	0.05
291	Gut microbiota abundance (genus Sellimonas id.14369)	Acute myeloid leukaemia (controls excluding all cancers)	Inverse variance weighted (fixed effects)	0.806992	1.32922	0.489938	0.399654	0.05
291	Gut microbiota abundance (genus Sellimonas id.14369)	Acute myeloid leukaemia (controls excluding all cancers)	Weighted median	0.730536	1.36995	0.389563	0.327701	0.05
291	Gut microbiota abundance (genus Sellimonas id.14369)	Acute myeloid leukaemia (controls excluding all cancers)	Weighted mode	0.643218	1.59047	0.26013	0.367366	0.05
291	Gut microbiota abundance (genus Sellimonas id.14369)	Acute myeloid leukaemia (controls excluding all cancers)	MR RAPS	0.804667	1.3705	0.472446	0.423758	0.05
292	Gut microbiota abundance (genus Senegalimassilia id.11160)	Acute myeloid leukaemia (controls excluding all cancers)	Inverse variance weighted (multiplicative random effects)	0.890658	4.04306	0.196206	0.880744	0.05
292	Gut microbiota abundance (genus Senegalimassilia id.11160)	Acute myeloid leukaemia (controls excluding all cancers)	MR Egger	2.13974	24166.5	0.000189456	0.835498	0.05
292	Gut microbiota abundance (genus Senegalimassilia id.11160)	Acute myeloid leukaemia (controls excluding all cancers)	Inverse variance weighted (fixed effects)	0.890658	2.71118	0.292592	0.838445	0.05
292	Gut microbiota abundance (genus Senegalimassilia id.11160)	Acute myeloid leukaemia (controls excluding all cancers)	Weighted median	0.77212	3.61621	0.164861	0.742696	0.05
292	Gut microbiota abundance (genus Senegalimassilia id.11160)	Acute myeloid leukaemia (controls excluding all cancers)	Weighted mode	0.337903	3.39153	0.0336657	0.408665	0.05
292	Gut microbiota abundance (genus Senegalimassilia id.11160)	Acute myeloid leukaemia (controls excluding all cancers)	MR RAPS	0.882109	2.78685	0.27921	0.830759	0.05
293	Gut microbiota abundance (genus Slackia id.825)	Acute myeloid leukaemia (controls excluding all cancers)	Inverse variance weighted (multiplicative random effects)	2.55346	4.40141	1.48138	0.000739129	0.05
293	Gut microbiota abundance (genus Slackia id.825)	Acute myeloid leukaemia (controls excluding all cancers)	MR Egger	1.81202	581.866	0.0056429	0.811065	0.05
293	Gut microbiota abundance (genus Slackia id.825)	Acute myeloid leukaemia (controls excluding all cancers)	Inverse variance weighted (fixed effects)	2.55346	6.00378	1.08601	0.0316213	0.05
293	Gut microbiota abundance (genus Slackia id.825)	Acute myeloid leukaemia (controls excluding all cancers)	Weighted median	2.93707	8.48043	1.01721	0.046421	0.05
293	Gut microbiota abundance (genus Slackia id.825)	Acute myeloid leukaemia (controls excluding all cancers)	Weighted mode	3.61857	16.5569	0.79085	0.148479	0.05
293	Gut microbiota abundance (genus Slackia id.825)	Acute myeloid leukaemia (controls excluding all cancers)	MR RAPS	2.5865	6.51125	1.02745	0.0436438	0.05
294	Gut microbiota abundance (genus Streptococcus id.1853)	Acute myeloid leukaemia (controls excluding all cancers)	Inverse variance weighted (multiplicative random effects)	1.93436	7.40722	0.505151	0.335485	0.05
294	Gut microbiota abundance (genus Streptococcus id.1853)	Acute myeloid leukaemia (controls excluding all cancers)	MR Egger	0.182484	52.3111	0.000636583	0.52312	0.05
294	Gut microbiota abundance (genus Streptococcus id.1853)	Acute myeloid leukaemia (controls excluding all cancers)	Inverse variance weighted (fixed effects)	1.93436	5.32305	0.702936	0.201428	0.05
294	Gut microbiota abundance (genus Streptococcus id.1853)	Acute myeloid leukaemia (controls excluding all cancers)	Weighted median	0.838068	3.87991	0.181024	0.821248	0.05
294	Gut microbiota abundance (genus Streptococcus id.1853)	Acute myeloid leukaemia (controls excluding all cancers)	Weighted mode	0.3422	2.94433	0.0397716	0.349768	0.05
294	Gut microbiota abundance (genus Streptococcus id.1853)	Acute myeloid leukaemia (controls excluding all cancers)	MR RAPS	2.05979	5.84909	0.725368	0.174772	0.05
295	Gut microbiota abundance (genus Subdoligranulum id.2070)	Acute myeloid leukaemia (controls excluding all cancers)	Inverse variance weighted (multiplicative random effects)	0.363807	0.765247	0.172958	0.00769292	0.05
295	Gut microbiota abundance (genus Subdoligranulum id.2070)	Acute myeloid leukaemia (controls excluding all cancers)	MR Egger	0.336793	13.154	0.00862316	0.508894	0.05
295	Gut microbiota abundance (genus Subdoligranulum id.2070)	Acute myeloid leukaemia (controls excluding all cancers)	Inverse variance weighted (fixed effects)	0.363807	1.11909	0.118271	0.0777755	0.05
295	Gut microbiota abundance (genus Subdoligranulum id.2070)	Acute myeloid leukaemia (controls excluding all cancers)	Weighted median	0.5588	2.3904	0.13063	0.43257	0.05
295	Gut microbiota abundance (genus Subdoligranulum id.2070)	Acute myeloid leukaemia (controls excluding all cancers)	Weighted mode	0.822325	6.96519	0.0970854	0.862664	0.05
295	Gut microbiota abundance (genus Subdoligranulum id.2070)	Acute myeloid leukaemia (controls excluding all cancers)	MR RAPS	0.358341	1.19504	0.107451	0.0949107	0.05
296	Gut microbiota abundance (genus Sutterella id.2896)	Acute myeloid leukaemia (controls excluding all cancers)	Inverse variance weighted (multiplicative random effects)	1.20509	4.10221	0.354012	0.765331	0.05
296	Gut microbiota abundance (genus Sutterella id.2896)	Acute myeloid leukaemia (controls excluding all cancers)	MR Egger	2.12496	1122.94	0.00402113	0.796694	0.05
296	Gut microbiota abundance (genus Sutterella id.2896)	Acute myeloid leukaemia (controls excluding all cancers)	Inverse variance weighted (fixed effects)	1.20509	2.96984	0.488993	0.685195	0.05
296	Gut microbiota abundance (genus Sutterella id.2896)	Acute myeloid leukaemia (controls excluding all cancers)	Weighted median	1.09778	4.20573	0.286543	0.891714	0.05
296	Gut microbiota abundance (genus Sutterella id.2896)	Acute myeloid leukaemia (controls excluding all cancers)	Weighted mode	1.0533	9.15931	0.121126	0.963313	0.05
296	Gut microbiota abundance (genus Sutterella id.2896)	Acute myeloid leukaemia (controls excluding all cancers)	MR RAPS	1.22498	3.10776	0.482847	0.669221	0.05
297	Gut microbiota abundance (genus Terrisporobacter id.11348)	Acute myeloid leukaemia (controls excluding all cancers)	Inverse variance weighted (multiplicative random effects)	2.30505	9.35876	0.567729	0.242754	0.05
297	Gut microbiota abundance (genus Terrisporobacter id.11348)	Acute myeloid leukaemia (controls excluding all cancers)	MR Egger	0.280741	142.213	0.000554205	0.582826	0.05
297	Gut microbiota abundance (genus Terrisporobacter id.11348)	Acute myeloid leukaemia (controls excluding all cancers)	Inverse variance weighted (fixed effects)	2.30505	7.43491	0.714634	0.162211	0.05
297	Gut microbiota abundance (genus Terrisporobacter id.11348)	Acute myeloid leukaemia (controls excluding all cancers)	Weighted median	3.11921	12.6733	0.767715	0.111737	0.05
297	Gut microbiota abundance (genus Terrisporobacter id.11348)	Acute myeloid leukaemia (controls excluding all cancers)	Weighted mode	4.37491	32.6291	0.586589	0.245577	0.05
297	Gut microbiota abundance (genus Terrisporobacter id.11348)	Acute myeloid leukaemia (controls excluding all cancers)	MR RAPS	2.37986	8.22419	0.68867	0.170547	0.05
298	Gut microbiota abundance (genus Turicibacter id.2162)	Acute myeloid leukaemia (controls excluding all cancers)	Inverse variance weighted (multiplicative random effects)	0.542042	1.44969	0.202671	0.222411	0.05
298	Gut microbiota abundance (genus Turicibacter id.2162)	Acute myeloid leukaemia (controls excluding all cancers)	MR Egger	2.1722	272.699	0.0173028	0.722207	0.05
298	Gut microbiota abundance (genus Turicibacter id.2162)	Acute myeloid leukaemia (controls excluding all cancers)	Inverse variance weighted (fixed effects)	0.542042	1.28008	0.229524	0.162471	0.05
298	Gut microbiota abundance (genus Turicibacter id.2162)	Acute myeloid leukaemia (controls excluding all cancers)	Weighted median	0.521175	1.72399	0.157555	0.285666	0.05
298	Gut microbiota abundance (genus Turicibacter id.2162)	Acute myeloid leukaemia (controls excluding all cancers)	Weighted mode	0.293775	2.02837	0.0425483	0.249207	0.05
298	Gut microbiota abundance (genus Turicibacter id.2162)	Acute myeloid leukaemia (controls excluding all cancers)	MR RAPS	0.527012	1.29889	0.21383	0.16399	0.05
299	Gut microbiota abundance (genus Tyzzerella3 id.11335)	Acute myeloid leukaemia (controls excluding all cancers)	Inverse variance weighted (multiplicative random effects)	1.17135	2.41038	0.569233	0.667505	0.05
299	Gut microbiota abundance (genus Tyzzerella3 id.11335)	Acute myeloid leukaemia (controls excluding all cancers)	MR Egger	10.8289	937.29	0.125111	0.267057	0.05
299	Gut microbiota abundance (genus Tyzzerella3 id.11335)	Acute myeloid leukaemia (controls excluding all cancers)	Inverse variance weighted (fixed effects)	1.17135	2.10328	0.652347	0.596393	0.05
299	Gut microbiota abundance (genus Tyzzerella3 id.11335)	Acute myeloid leukaemia (controls excluding all cancers)	Weighted median	1.18555	2.76253	0.508787	0.693307	0.05
299	Gut microbiota abundance (genus Tyzzerella3 id.11335)	Acute myeloid leukaemia (controls excluding all cancers)	Weighted mode	1.19847	4.97494	0.288712	0.807722	0.05
299	Gut microbiota abundance (genus Tyzzerella3 id.11335)	Acute myeloid leukaemia (controls excluding all cancers)	MR RAPS	1.18378	2.17082	0.645534	0.585531	0.05
300	Gut microbiota abundance (genus Veillonella id.2198)	Acute myeloid leukaemia (controls excluding all cancers)	Inverse variance weighted (multiplicative random effects)	0.726162	2.8576	0.184529	0.647099	0.05
300	Gut microbiota abundance (genus Veillonella id.2198)	Acute myeloid leukaemia (controls excluding all cancers)	MR Egger	4.23898	1.39882e+23	1.28458e-22	0.943223	0.05
300	Gut microbiota abundance (genus Veillonella id.2198)	Acute myeloid leukaemia (controls excluding all cancers)	Inverse variance weighted (fixed effects)	0.726162	2.39278	0.220376	0.598922	0.05
300	Gut microbiota abundance (genus Veillonella id.2198)	Acute myeloid leukaemia (controls excluding all cancers)	Weighted median	0.460235	2.5963	0.0815837	0.379328	0.05
300	Gut microbiota abundance (genus Veillonella id.2198)	Acute myeloid leukaemia (controls excluding all cancers)	Weighted mode	0.253975	3.08032	0.0209404	0.342339	0.05
300	Gut microbiota abundance (genus Veillonella id.2198)	Acute myeloid leukaemia (controls excluding all cancers)	MR RAPS	0.714426	2.49526	0.204549	0.598194	0.05
301	Gut microbiota abundance (family Acidaminococcaceae id.2166)	Chronic lymphocytic leukaemia (controls excluding all cancers)	Inverse variance weighted (multiplicative random effects)	0.882502	1.57035	0.495948	0.670756	0.05
301	Gut microbiota abundance (family Acidaminococcaceae id.2166)	Chronic lymphocytic leukaemia (controls excluding all cancers)	MR Egger	1.1214	15.2755	0.0823231	0.915645	0.05
301	Gut microbiota abundance (family Acidaminococcaceae id.2166)	Chronic lymphocytic leukaemia (controls excluding all cancers)	Inverse variance weighted (fixed effects)	0.882502	1.78186	0.437076	0.727344	0.05
301	Gut microbiota abundance (family Acidaminococcaceae id.2166)	Chronic lymphocytic leukaemia (controls excluding all cancers)	Weighted median	0.733828	1.96332	0.274282	0.537649	0.05
301	Gut microbiota abundance (family Acidaminococcaceae id.2166)	Chronic lymphocytic leukaemia (controls excluding all cancers)	Weighted mode	0.667902	2.67506	0.16676	0.593261	0.05
301	Gut microbiota abundance (family Acidaminococcaceae id.2166)	Chronic lymphocytic leukaemia (controls excluding all cancers)	MR RAPS	0.878316	1.84935	0.41714	0.732695	0.05
302	Gut microbiota abundance (family Actinomycetaceae id.421)	Chronic lymphocytic leukaemia (controls excluding all cancers)	Inverse variance weighted (multiplicative random effects)	0.863533	1.09953	0.678186	0.233946	0.05
302	Gut microbiota abundance (family Actinomycetaceae id.421)	Chronic lymphocytic leukaemia (controls excluding all cancers)	MR Egger	0.910021	10.2972	0.0804232	0.912878	0.05
302	Gut microbiota abundance (family Actinomycetaceae id.421)	Chronic lymphocytic leukaemia (controls excluding all cancers)	Inverse variance weighted (fixed effects)	0.863533	1.70875	0.436395	0.673485	0.05
302	Gut microbiota abundance (family Actinomycetaceae id.421)	Chronic lymphocytic leukaemia (controls excluding all cancers)	Weighted median	0.822673	1.81812	0.372248	0.629483	0.05
302	Gut microbiota abundance (family Actinomycetaceae id.421)	Chronic lymphocytic leukaemia (controls excluding all cancers)	Weighted mode	0.814741	1.95638	0.339302	0.677813	0.05
302	Gut microbiota abundance (family Actinomycetaceae id.421)	Chronic lymphocytic leukaemia (controls excluding all cancers)	MR RAPS	0.863291	1.79601	0.41496	0.694092	0.05
303	Gut microbiota abundance (family Alcaligenaceae id.2875)	Chronic lymphocytic leukaemia (controls excluding all cancers)	Inverse variance weighted (multiplicative random effects)	1.29923	4.59331	0.367492	0.684529	0.05
303	Gut microbiota abundance (family Alcaligenaceae id.2875)	Chronic lymphocytic leukaemia (controls excluding all cancers)	MR Egger	0.146371	54180.8	3.95423e-07	0.735168	0.05
303	Gut microbiota abundance (family Alcaligenaceae id.2875)	Chronic lymphocytic leukaemia (controls excluding all cancers)	Inverse variance weighted (fixed effects)	1.29923	2.74737	0.614406	0.493262	0.05
303	Gut microbiota abundance (family Alcaligenaceae id.2875)	Chronic lymphocytic leukaemia (controls excluding all cancers)	Weighted median	0.693268	2.34133	0.205277	0.555212	0.05
303	Gut microbiota abundance (family Alcaligenaceae id.2875)	Chronic lymphocytic leukaemia (controls excluding all cancers)	Weighted mode	0.33789	3.14241	0.036332	0.372022	0.05
303	Gut microbiota abundance (family Alcaligenaceae id.2875)	Chronic lymphocytic leukaemia (controls excluding all cancers)	MR RAPS	1.34028	2.86459	0.627088	0.449789	0.05
304	Gut microbiota abundance (family Bacteroidaceae id.917)	Chronic lymphocytic leukaemia (controls excluding all cancers)	Inverse variance weighted (multiplicative random effects)	0.536558	2.32376	0.123892	0.405124	0.05
304	Gut microbiota abundance (family Bacteroidaceae id.917)	Chronic lymphocytic leukaemia (controls excluding all cancers)	MR Egger	0.00460612	4755.56	4.46138e-09	0.359693	0.05
304	Gut microbiota abundance (family Bacteroidaceae id.917)	Chronic lymphocytic leukaemia (controls excluding all cancers)	Inverse variance weighted (fixed effects)	0.536558	1.48168	0.194303	0.229624	0.05
304	Gut microbiota abundance (family Bacteroidaceae id.917)	Chronic lymphocytic leukaemia (controls excluding all cancers)	Weighted median	0.33085	1.30102	0.0841354	0.113349	0.05
304	Gut microbiota abundance (family Bacteroidaceae id.917)	Chronic lymphocytic leukaemia (controls excluding all cancers)	Weighted mode	0.280483	1.52425	0.0516127	0.215011	0.05
304	Gut microbiota abundance (family Bacteroidaceae id.917)	Chronic lymphocytic leukaemia (controls excluding all cancers)	MR RAPS	0.509287	1.46366	0.177209	0.2103	0.05
305	Gut microbiota abundance (family Bacteroidales S24 7group id.11173)	Chronic lymphocytic leukaemia (controls excluding all cancers)	Inverse variance weighted (multiplicative random effects)	1.16892	1.57097	0.86976	0.300747	0.05
305	Gut microbiota abundance (family Bacteroidales S24 7group id.11173)	Chronic lymphocytic leukaemia (controls excluding all cancers)	MR Egger	0.685512	8.73056	0.0538255	0.731362	0.05
305	Gut microbiota abundance (family Bacteroidales S24 7group id.11173)	Chronic lymphocytic leukaemia (controls excluding all cancers)	Inverse variance weighted (fixed effects)	1.16892	1.99925	0.683439	0.568681	0.05
305	Gut microbiota abundance (family Bacteroidales S24 7group id.11173)	Chronic lymphocytic leukaemia (controls excluding all cancers)	Weighted median	1.28857	2.47885	0.669832	0.447541	0.05
305	Gut microbiota abundance (family Bacteroidales S24 7group id.11173)	Chronic lymphocytic leukaemia (controls excluding all cancers)	Weighted mode	1.33784	3.54095	0.50546	0.579178	0.05
305	Gut microbiota abundance (family Bacteroidales S24 7group id.11173)	Chronic lymphocytic leukaemia (controls excluding all cancers)	MR RAPS	1.17077	2.07198	0.661542	0.588278	0.05
306	Gut microbiota abundance (family Bifidobacteriaceae id.433)	Chronic lymphocytic leukaemia (controls excluding all cancers)	Inverse variance weighted (multiplicative random effects)	1.37256	2.56664	0.734	0.321378	0.05
306	Gut microbiota abundance (family Bifidobacteriaceae id.433)	Chronic lymphocytic leukaemia (controls excluding all cancers)	MR Egger	2.45604	30.124	0.200244	0.435737	0.05
306	Gut microbiota abundance (family Bifidobacteriaceae id.433)	Chronic lymphocytic leukaemia (controls excluding all cancers)	Inverse variance weighted (fixed effects)	1.37256	2.50943	0.750733	0.303632	0.05
306	Gut microbiota abundance (family Bifidobacteriaceae id.433)	Chronic lymphocytic leukaemia (controls excluding all cancers)	Weighted median	1.57385	3.52004	0.703681	0.269466	0.05
306	Gut microbiota abundance (family Bifidobacteriaceae id.433)	Chronic lymphocytic leukaemia (controls excluding all cancers)	Weighted mode	2.34395	6.20121	0.885975	0.124479	0.05
306	Gut microbiota abundance (family Bifidobacteriaceae id.433)	Chronic lymphocytic leukaemia (controls excluding all cancers)	MR RAPS	1.38663	2.59631	0.740564	0.307041	0.05
308	Gut microbiota abundance (family Clostridiaceae1 id.1869)	Chronic lymphocytic leukaemia (controls excluding all cancers)	Inverse variance weighted (multiplicative random effects)	0.844996	1.71577	0.41615	0.641166	0.05
308	Gut microbiota abundance (family Clostridiaceae1 id.1869)	Chronic lymphocytic leukaemia (controls excluding all cancers)	MR Egger	0.156332	1.26627	0.0193004	0.0796648	0.05
308	Gut microbiota abundance (family Clostridiaceae1 id.1869)	Chronic lymphocytic leukaemia (controls excluding all cancers)	Inverse variance weighted (fixed effects)	0.844996	1.56398	0.456538	0.591828	0.05
308	Gut microbiota abundance (family Clostridiaceae1 id.1869)	Chronic lymphocytic leukaemia (controls excluding all cancers)	Weighted median	1.60946	3.81416	0.67914	0.279675	0.05
308	Gut microbiota abundance (family Clostridiaceae1 id.1869)	Chronic lymphocytic leukaemia (controls excluding all cancers)	Weighted mode	2.08648	10.5599	0.41226	0.397156	0.05
308	Gut microbiota abundance (family Clostridiaceae1 id.1869)	Chronic lymphocytic leukaemia (controls excluding all cancers)	MR RAPS	0.836131	1.59045	0.439571	0.585377	0.05
309	Gut microbiota abundance (family Clostridiales vadin BB60 group id.11286)	Chronic lymphocytic leukaemia (controls excluding all cancers)	Inverse variance weighted (multiplicative random effects)	1.20893	1.94901	0.749878	0.436166	0.05
309	Gut microbiota abundance (family Clostridiales vadin BB60 group id.11286)	Chronic lymphocytic leukaemia (controls excluding all cancers)	MR Egger	0.922548	3.9338	0.216354	0.906397	0.05
309	Gut microbiota abundance (family Clostridiales vadin BB60 group id.11286)	Chronic lymphocytic leukaemia (controls excluding all cancers)	Inverse variance weighted (fixed effects)	1.20893	1.89016	0.773223	0.405354	0.05
309	Gut microbiota abundance (family Clostridiales vadin BB60 group id.11286)	Chronic lymphocytic leukaemia (controls excluding all cancers)	Weighted median	1.00373	1.8374	0.548311	0.990379	0.05
309	Gut microbiota abundance (family Clostridiales vadin BB60 group id.11286)	Chronic lymphocytic leukaemia (controls excluding all cancers)	Weighted mode	0.89657	2.30326	0.348999	0.824103	0.05
309	Gut microbiota abundance (family Clostridiales vadin BB60 group id.11286)	Chronic lymphocytic leukaemia (controls excluding all cancers)	MR RAPS	1.21919	1.94814	0.763001	0.407212	0.05
310	Gut microbiota abundance (family Coriobacteriaceae id.811)	Chronic lymphocytic leukaemia (controls excluding all cancers)	Inverse variance weighted (multiplicative random effects)	1.25196	2.16939	0.722514	0.423024	0.05
310	Gut microbiota abundance (family Coriobacteriaceae id.811)	Chronic lymphocytic leukaemia (controls excluding all cancers)	MR Egger	0.396779	5.75021	0.0273788	0.46949	0.05
310	Gut microbiota abundance (family Coriobacteriaceae id.811)	Chronic lymphocytic leukaemia (controls excluding all cancers)	Inverse variance weighted (fixed effects)	1.25196	2.2667	0.691494	0.458112	0.05
310	Gut microbiota abundance (family Coriobacteriaceae id.811)	Chronic lymphocytic leukaemia (controls excluding all cancers)	Weighted median	1.54684	3.53175	0.677483	0.300388	0.05
310	Gut microbiota abundance (family Coriobacteriaceae id.811)	Chronic lymphocytic leukaemia (controls excluding all cancers)	Weighted mode	1.8228	6.38201	0.520618	0.364827	0.05
310	Gut microbiota abundance (family Coriobacteriaceae id.811)	Chronic lymphocytic leukaemia (controls excluding all cancers)	MR RAPS	1.26132	2.36743	0.672008	0.469875	0.05
311	Gut microbiota abundance (family Defluviitaleaceae id.1924)	Chronic lymphocytic leukaemia (controls excluding all cancers)	Inverse variance weighted (multiplicative random effects)	1.33771	2.29185	0.780794	0.289507	0.05
311	Gut microbiota abundance (family Defluviitaleaceae id.1924)	Chronic lymphocytic leukaemia (controls excluding all cancers)	MR Egger	1.35394	12.2407	0.149758	0.766088	0.05
311	Gut microbiota abundance (family Defluviitaleaceae id.1924)	Chronic lymphocytic leukaemia (controls excluding all cancers)	Inverse variance weighted (fixed effects)	1.33771	2.15168	0.831659	0.230198	0.05
311	Gut microbiota abundance (family Defluviitaleaceae id.1924)	Chronic lymphocytic leukaemia (controls excluding all cancers)	Weighted median	1.58506	2.97416	0.844746	0.151416	0.05
311	Gut microbiota abundance (family Defluviitaleaceae id.1924)	Chronic lymphocytic leukaemia (controls excluding all cancers)	Weighted mode	1.74098	4.2529	0.71269	0.25165	0.05
311	Gut microbiota abundance (family Defluviitaleaceae id.1924)	Chronic lymphocytic leukaemia (controls excluding all cancers)	MR RAPS	1.35422	2.23012	0.822339	0.233481	0.05
312	Gut microbiota abundance (family Desulfovibrionaceae id.3169)	Chronic lymphocytic leukaemia (controls excluding all cancers)	Inverse variance weighted (multiplicative random effects)	2.00729	5.322	0.757085	0.161327	0.05
312	Gut microbiota abundance (family Desulfovibrionaceae id.3169)	Chronic lymphocytic leukaemia (controls excluding all cancers)	MR Egger	61.7127	4036.75	0.943447	0.0562393	0.05
312	Gut microbiota abundance (family Desulfovibrionaceae id.3169)	Chronic lymphocytic leukaemia (controls excluding all cancers)	Inverse variance weighted (fixed effects)	2.00729	3.92753	1.02589	0.0418881	0.05
312	Gut microbiota abundance (family Desulfovibrionaceae id.3169)	Chronic lymphocytic leukaemia (controls excluding all cancers)	Weighted median	3.99633	10.3243	1.54689	0.00422473	0.05
312	Gut microbiota abundance (family Desulfovibrionaceae id.3169)	Chronic lymphocytic leukaemia (controls excluding all cancers)	Weighted mode	5.12442	20.3225	1.29215	0.0451419	0.05
312	Gut microbiota abundance (family Desulfovibrionaceae id.3169)	Chronic lymphocytic leukaemia (controls excluding all cancers)	MR RAPS	2.13826	4.29347	1.06491	0.0326125	0.05
313	Gut microbiota abundance (family Enterobacteriaceae id.3469)	Chronic lymphocytic leukaemia (controls excluding all cancers)	Inverse variance weighted (multiplicative random effects)	0.822921	2.52235	0.26848	0.733073	0.05
313	Gut microbiota abundance (family Enterobacteriaceae id.3469)	Chronic lymphocytic leukaemia (controls excluding all cancers)	MR Egger	24.8357	608286	0.00101401	0.44249	0.05
313	Gut microbiota abundance (family Enterobacteriaceae id.3469)	Chronic lymphocytic leukaemia (controls excluding all cancers)	Inverse variance weighted (fixed effects)	0.822921	2.01103	0.336742	0.669011	0.05
313	Gut microbiota abundance (family Enterobacteriaceae id.3469)	Chronic lymphocytic leukaemia (controls excluding all cancers)	Weighted median	0.852314	3.0148	0.240958	0.804194	0.05
313	Gut microbiota abundance (family Enterobacteriaceae id.3469)	Chronic lymphocytic leukaemia (controls excluding all cancers)	Weighted mode	1.34567	7.1583	0.252971	0.745267	0.05
313	Gut microbiota abundance (family Enterobacteriaceae id.3469)	Chronic lymphocytic leukaemia (controls excluding all cancers)	MR RAPS	0.812016	2.05907	0.320227	0.660929	0.05
314	Gut microbiota abundance (family Erysipelotrichaceae id.2149)	Chronic lymphocytic leukaemia (controls excluding all cancers)	Inverse variance weighted (multiplicative random effects)	0.80706	1.62611	0.400555	0.548686	0.05
314	Gut microbiota abundance (family Erysipelotrichaceae id.2149)	Chronic lymphocytic leukaemia (controls excluding all cancers)	MR Egger	3.20147	95.1379	0.107732	0.470443	0.05
314	Gut microbiota abundance (family Erysipelotrichaceae id.2149)	Chronic lymphocytic leukaemia (controls excluding all cancers)	Inverse variance weighted (fixed effects)	0.80706	1.53492	0.424351	0.513388	0.05
314	Gut microbiota abundance (family Erysipelotrichaceae id.2149)	Chronic lymphocytic leukaemia (controls excluding all cancers)	Weighted median	0.854825	2.06436	0.353972	0.727314	0.05
314	Gut microbiota abundance (family Erysipelotrichaceae id.2149)	Chronic lymphocytic leukaemia (controls excluding all cancers)	Weighted mode	0.614634	2.66214	0.141906	0.527438	0.05
314	Gut microbiota abundance (family Erysipelotrichaceae id.2149)	Chronic lymphocytic leukaemia (controls excluding all cancers)	MR RAPS	0.797897	1.56361	0.407161	0.510695	0.05
315	Gut microbiota abundance (family Family XI id.1936)	Chronic lymphocytic leukaemia (controls excluding all cancers)	Inverse variance weighted (multiplicative random effects)	1.01763	1.29961	0.796836	0.888598	0.05
315	Gut microbiota abundance (family Family XI id.1936)	Chronic lymphocytic leukaemia (controls excluding all cancers)	MR Egger	0.89795	11.3211	0.0712221	0.923272	0.05
315	Gut microbiota abundance (family Family XI id.1936)	Chronic lymphocytic leukaemia (controls excluding all cancers)	Inverse variance weighted (fixed effects)	1.01763	1.41512	0.731795	0.917244	0.05
315	Gut microbiota abundance (family Family XI id.1936)	Chronic lymphocytic leukaemia (controls excluding all cancers)	Weighted median	0.925345	1.42053	0.602775	0.722741	0.05
315	Gut microbiota abundance (family Family XI id.1936)	Chronic lymphocytic leukaemia (controls excluding all cancers)	Weighted mode	0.785397	1.50013	0.411197	0.48814	0.05
315	Gut microbiota abundance (family Family XI id.1936)	Chronic lymphocytic leukaemia (controls excluding all cancers)	MR RAPS	1.01803	1.44392	0.71775	0.920193	0.05
316	Gut microbiota abundance (family Family XIII id.1957)	Chronic lymphocytic leukaemia (controls excluding all cancers)	Inverse variance weighted (multiplicative random effects)	0.760408	1.20126	0.481346	0.240385	0.05
316	Gut microbiota abundance (family Family XIII id.1957)	Chronic lymphocytic leukaemia (controls excluding all cancers)	MR Egger	0.301008	14.9368	0.00606591	0.485688	0.05
316	Gut microbiota abundance (family Family XIII id.1957)	Chronic lymphocytic leukaemia (controls excluding all cancers)	Inverse variance weighted (fixed effects)	0.760408	1.76459	0.327679	0.523657	0.05
316	Gut microbiota abundance (family Family XIII id.1957)	Chronic lymphocytic leukaemia (controls excluding all cancers)	Weighted median	0.838291	2.40151	0.29262	0.742546	0.05
316	Gut microbiota abundance (family Family XIII id.1957)	Chronic lymphocytic leukaemia (controls excluding all cancers)	Weighted mode	1.19067	5.74648	0.246706	0.835173	0.05
316	Gut microbiota abundance (family Family XIII id.1957)	Chronic lymphocytic leukaemia (controls excluding all cancers)	MR RAPS	0.757905	1.8642	0.308132	0.546073	0.05
317	Gut microbiota abundance (family Lachnospiraceae id.1987)	Chronic lymphocytic leukaemia (controls excluding all cancers)	Inverse variance weighted (multiplicative random effects)	1.36119	2.64152	0.701426	0.361986	0.05
317	Gut microbiota abundance (family Lachnospiraceae id.1987)	Chronic lymphocytic leukaemia (controls excluding all cancers)	MR Egger	5.55896	116.388	0.265508	0.246469	0.05
317	Gut microbiota abundance (family Lachnospiraceae id.1987)	Chronic lymphocytic leukaemia (controls excluding all cancers)	Inverse variance weighted (fixed effects)	1.36119	2.55913	0.724009	0.338393	0.05
317	Gut microbiota abundance (family Lachnospiraceae id.1987)	Chronic lymphocytic leukaemia (controls excluding all cancers)	Weighted median	1.69649	4.08632	0.704318	0.238609	0.05
317	Gut microbiota abundance (family Lachnospiraceae id.1987)	Chronic lymphocytic leukaemia (controls excluding all cancers)	Weighted mode	2.11907	10.1283	0.443359	0.363907	0.05
317	Gut microbiota abundance (family Lachnospiraceae id.1987)	Chronic lymphocytic leukaemia (controls excluding all cancers)	MR RAPS	1.38289	2.684	0.712508	0.337992	0.05
318	Gut microbiota abundance (family Lactobacillaceae id.1836)	Chronic lymphocytic leukaemia (controls excluding all cancers)	Inverse variance weighted (multiplicative random effects)	1.1995	2.21289	0.650186	0.560444	0.05
318	Gut microbiota abundance (family Lactobacillaceae id.1836)	Chronic lymphocytic leukaemia (controls excluding all cancers)	MR Egger	1.72419	12.2698	0.242287	0.514906	0.05
318	Gut microbiota abundance (family Lactobacillaceae id.1836)	Chronic lymphocytic leukaemia (controls excluding all cancers)	Inverse variance weighted (fixed effects)	1.1995	1.98042	0.726508	0.477051	0.05
318	Gut microbiota abundance (family Lactobacillaceae id.1836)	Chronic lymphocytic leukaemia (controls excluding all cancers)	Weighted median	1.81885	3.53899	0.934789	0.0781648	0.05
318	Gut microbiota abundance (family Lactobacillaceae id.1836)	Chronic lymphocytic leukaemia (controls excluding all cancers)	Weighted mode	1.82837	3.99734	0.836292	0.19093	0.05
318	Gut microbiota abundance (family Lactobacillaceae id.1836)	Chronic lymphocytic leukaemia (controls excluding all cancers)	MR RAPS	1.21011	2.03807	0.718505	0.473343	0.05
319	Gut microbiota abundance (family Methanobacteriaceae id.121)	Chronic lymphocytic leukaemia (controls excluding all cancers)	Inverse variance weighted (multiplicative random effects)	1.38254	1.79763	1.06331	0.0155949	0.05
319	Gut microbiota abundance (family Methanobacteriaceae id.121)	Chronic lymphocytic leukaemia (controls excluding all cancers)	MR Egger	2.33349	11.8999	0.457579	0.269391	0.05
319	Gut microbiota abundance (family Methanobacteriaceae id.121)	Chronic lymphocytic leukaemia (controls excluding all cancers)	Inverse variance weighted (fixed effects)	1.38254	1.96649	0.972002	0.0715416	0.05
319	Gut microbiota abundance (family Methanobacteriaceae id.121)	Chronic lymphocytic leukaemia (controls excluding all cancers)	Weighted median	1.34845	2.15479	0.843851	0.211271	0.05
319	Gut microbiota abundance (family Methanobacteriaceae id.121)	Chronic lymphocytic leukaemia (controls excluding all cancers)	Weighted mode	1.38637	2.6526	0.724579	0.352626	0.05
319	Gut microbiota abundance (family Methanobacteriaceae id.121)	Chronic lymphocytic leukaemia (controls excluding all cancers)	MR RAPS	1.39286	2.03145	0.95501	0.0852652	0.05
320	Gut microbiota abundance (family Oxalobacteraceae id.2966)	Chronic lymphocytic leukaemia (controls excluding all cancers)	Inverse variance weighted (multiplicative random effects)	1.18644	1.71922	0.81877	0.366316	0.05
320	Gut microbiota abundance (family Oxalobacteraceae id.2966)	Chronic lymphocytic leukaemia (controls excluding all cancers)	MR Egger	8.08512	31.823	2.05415	0.00678867	0.05
320	Gut microbiota abundance (family Oxalobacteraceae id.2966)	Chronic lymphocytic leukaemia (controls excluding all cancers)	Inverse variance weighted (fixed effects)	1.18644	1.63642	0.860196	0.297383	0.05
320	Gut microbiota abundance (family Oxalobacteraceae id.2966)	Chronic lymphocytic leukaemia (controls excluding all cancers)	Weighted median	1.26095	2.03767	0.780302	0.343687	0.05
320	Gut microbiota abundance (family Oxalobacteraceae id.2966)	Chronic lymphocytic leukaemia (controls excluding all cancers)	Weighted mode	0.670305	1.6392	0.274102	0.397819	0.05
320	Gut microbiota abundance (family Oxalobacteraceae id.2966)	Chronic lymphocytic leukaemia (controls excluding all cancers)	MR RAPS	1.1983	1.67412	0.857718	0.288976	0.05
321	Gut microbiota abundance (family Pasteurellaceae id.3689)	Chronic lymphocytic leukaemia (controls excluding all cancers)	Inverse variance weighted (multiplicative random effects)	1.02359	1.70482	0.614574	0.92862	0.05
321	Gut microbiota abundance (family Pasteurellaceae id.3689)	Chronic lymphocytic leukaemia (controls excluding all cancers)	MR Egger	0.811996	2.85122	0.231247	0.72474	0.05
321	Gut microbiota abundance (family Pasteurellaceae id.3689)	Chronic lymphocytic leukaemia (controls excluding all cancers)	Inverse variance weighted (fixed effects)	1.02359	1.51051	0.69363	0.906513	0.05
321	Gut microbiota abundance (family Pasteurellaceae id.3689)	Chronic lymphocytic leukaemia (controls excluding all cancers)	Weighted median	0.756733	1.39912	0.40929	0.374027	0.05
321	Gut microbiota abundance (family Pasteurellaceae id.3689)	Chronic lymphocytic leukaemia (controls excluding all cancers)	Weighted mode	0.787622	1.77122	0.350238	0.574346	0.05
321	Gut microbiota abundance (family Pasteurellaceae id.3689)	Chronic lymphocytic leukaemia (controls excluding all cancers)	MR RAPS	1.02522	1.5362	0.684205	0.903921	0.05
322	Gut microbiota abundance (family Peptococcaceae id.2024)	Chronic lymphocytic leukaemia (controls excluding all cancers)	Inverse variance weighted (multiplicative random effects)	0.958815	1.63456	0.562431	0.87719	0.05
322	Gut microbiota abundance (family Peptococcaceae id.2024)	Chronic lymphocytic leukaemia (controls excluding all cancers)	MR Egger	3.13044	18.3294	0.53464	0.177654	0.05
322	Gut microbiota abundance (family Peptococcaceae id.2024)	Chronic lymphocytic leukaemia (controls excluding all cancers)	Inverse variance weighted (fixed effects)	0.958815	1.68168	0.546672	0.883356	0.05
322	Gut microbiota abundance (family Peptococcaceae id.2024)	Chronic lymphocytic leukaemia (controls excluding all cancers)	Weighted median	1.526	3.21977	0.723239	0.267234	0.05
322	Gut microbiota abundance (family Peptococcaceae id.2024)	Chronic lymphocytic leukaemia (controls excluding all cancers)	Weighted mode	1.53836	4.51659	0.523968	0.458842	0.05
322	Gut microbiota abundance (family Peptococcaceae id.2024)	Chronic lymphocytic leukaemia (controls excluding all cancers)	MR RAPS	0.957403	1.72924	0.53007	0.885252	0.05
323	Gut microbiota abundance (family Peptostreptococcaceae id.2042)	Chronic lymphocytic leukaemia (controls excluding all cancers)	Inverse variance weighted (multiplicative random effects)	0.675393	1.17696	0.387572	0.166052	0.05
323	Gut microbiota abundance (family Peptostreptococcaceae id.2042)	Chronic lymphocytic leukaemia (controls excluding all cancers)	MR Egger	0.73405	3.1759	0.169662	0.654548	0.05
323	Gut microbiota abundance (family Peptostreptococcaceae id.2042)	Chronic lymphocytic leukaemia (controls excluding all cancers)	Inverse variance weighted (fixed effects)	0.675393	1.11949	0.407467	0.127958	0.05
323	Gut microbiota abundance (family Peptostreptococcaceae id.2042)	Chronic lymphocytic leukaemia (controls excluding all cancers)	Weighted median	0.653544	1.33363	0.32027	0.242465	0.05
323	Gut microbiota abundance (family Peptostreptococcaceae id.2042)	Chronic lymphocytic leukaemia (controls excluding all cancers)	Weighted mode	0.671028	1.606	0.280373	0.387873	0.05
323	Gut microbiota abundance (family Peptostreptococcaceae id.2042)	Chronic lymphocytic leukaemia (controls excluding all cancers)	MR RAPS	0.666801	1.13748	0.390884	0.136946	0.05
324	Gut microbiota abundance (family Porphyromonadaceae id.943)	Chronic lymphocytic leukaemia (controls excluding all cancers)	Inverse variance weighted (multiplicative random effects)	1.18254	2.13681	0.654432	0.578603	0.05
324	Gut microbiota abundance (family Porphyromonadaceae id.943)	Chronic lymphocytic leukaemia (controls excluding all cancers)	MR Egger	0.962831	102.956	0.00900431	0.984941	0.05
324	Gut microbiota abundance (family Porphyromonadaceae id.943)	Chronic lymphocytic leukaemia (controls excluding all cancers)	Inverse variance weighted (fixed effects)	1.18254	2.94153	0.475398	0.718385	0.05
324	Gut microbiota abundance (family Porphyromonadaceae id.943)	Chronic lymphocytic leukaemia (controls excluding all cancers)	Weighted median	0.954289	2.89193	0.3149	0.93408	0.05
324	Gut microbiota abundance (family Porphyromonadaceae id.943)	Chronic lymphocytic leukaemia (controls excluding all cancers)	Weighted mode	0.958984	4.28028	0.214858	0.95802	0.05
324	Gut microbiota abundance (family Porphyromonadaceae id.943)	Chronic lymphocytic leukaemia (controls excluding all cancers)	MR RAPS	1.18584	3.14868	0.446602	0.73227	0.05
325	Gut microbiota abundance (family Prevotellaceae id.960)	Chronic lymphocytic leukaemia (controls excluding all cancers)	Inverse variance weighted (multiplicative random effects)	1.1388	1.77815	0.729335	0.56752	0.05
325	Gut microbiota abundance (family Prevotellaceae id.960)	Chronic lymphocytic leukaemia (controls excluding all cancers)	MR Egger	1.17692	8.33816	0.16612	0.861785	0.05
325	Gut microbiota abundance (family Prevotellaceae id.960)	Chronic lymphocytic leukaemia (controls excluding all cancers)	Inverse variance weighted (fixed effects)	1.1388	1.87861	0.690331	0.610798	0.05
325	Gut microbiota abundance (family Prevotellaceae id.960)	Chronic lymphocytic leukaemia (controls excluding all cancers)	Weighted median	1.17136	2.28787	0.599721	0.643315	0.05
325	Gut microbiota abundance (family Prevotellaceae id.960)	Chronic lymphocytic leukaemia (controls excluding all cancers)	Weighted mode	1.25932	4.01536	0.394955	0.702209	0.05
325	Gut microbiota abundance (family Prevotellaceae id.960)	Chronic lymphocytic leukaemia (controls excluding all cancers)	MR RAPS	1.14378	1.93845	0.674885	0.617705	0.05
326	Gut microbiota abundance (family Rhodospirillaceae id.2717)	Chronic lymphocytic leukaemia (controls excluding all cancers)	Inverse variance weighted (multiplicative random effects)	1.01962	1.70251	0.610638	0.940799	0.05
326	Gut microbiota abundance (family Rhodospirillaceae id.2717)	Chronic lymphocytic leukaemia (controls excluding all cancers)	MR Egger	1.03208	11.4542	0.0929955	0.977318	0.05
326	Gut microbiota abundance (family Rhodospirillaceae id.2717)	Chronic lymphocytic leukaemia (controls excluding all cancers)	Inverse variance weighted (fixed effects)	1.01962	1.58861	0.654417	0.931576	0.05
326	Gut microbiota abundance (family Rhodospirillaceae id.2717)	Chronic lymphocytic leukaemia (controls excluding all cancers)	Weighted median	1.13293	2.14636	0.597998	0.701849	0.05
326	Gut microbiota abundance (family Rhodospirillaceae id.2717)	Chronic lymphocytic leukaemia (controls excluding all cancers)	Weighted mode	1.97705	6.18201	0.632272	0.268423	0.05
326	Gut microbiota abundance (family Rhodospirillaceae id.2717)	Chronic lymphocytic leukaemia (controls excluding all cancers)	MR RAPS	1.02091	1.61939	0.643613	0.929941	0.05
327	Gut microbiota abundance (family Rikenellaceae id.967)	Chronic lymphocytic leukaemia (controls excluding all cancers)	Inverse variance weighted (multiplicative random effects)	0.893056	1.79969	0.443159	0.751722	0.05
327	Gut microbiota abundance (family Rikenellaceae id.967)	Chronic lymphocytic leukaemia (controls excluding all cancers)	MR Egger	0.280765	2.68953	0.0293096	0.249423	0.05
327	Gut microbiota abundance (family Rikenellaceae id.967)	Chronic lymphocytic leukaemia (controls excluding all cancers)	Inverse variance weighted (fixed effects)	0.893056	1.55486	0.512938	0.689304	0.05
327	Gut microbiota abundance (family Rikenellaceae id.967)	Chronic lymphocytic leukaemia (controls excluding all cancers)	Weighted median	1.13899	2.61219	0.496634	0.758607	0.05
327	Gut microbiota abundance (family Rikenellaceae id.967)	Chronic lymphocytic leukaemia (controls excluding all cancers)	Weighted mode	1.53871	7.86605	0.300993	0.612765	0.05
327	Gut microbiota abundance (family Rikenellaceae id.967)	Chronic lymphocytic leukaemia (controls excluding all cancers)	MR RAPS	0.885812	1.57558	0.498015	0.679841	0.05
328	Gut microbiota abundance (family Ruminococcaceae id.2050)	Chronic lymphocytic leukaemia (controls excluding all cancers)	Inverse variance weighted (multiplicative random effects)	1.09816	1.69313	0.712258	0.671653	0.05
328	Gut microbiota abundance (family Ruminococcaceae id.2050)	Chronic lymphocytic leukaemia (controls excluding all cancers)	MR Egger	1.6384	7.62225	0.352174	0.488245	0.05
328	Gut microbiota abundance (family Ruminococcaceae id.2050)	Chronic lymphocytic leukaemia (controls excluding all cancers)	Inverse variance weighted (fixed effects)	1.09816	2.03616	0.592263	0.766294	0.05
328	Gut microbiota abundance (family Ruminococcaceae id.2050)	Chronic lymphocytic leukaemia (controls excluding all cancers)	Weighted median	1.20907	2.73536	0.534425	0.648547	0.05
328	Gut microbiota abundance (family Ruminococcaceae id.2050)	Chronic lymphocytic leukaemia (controls excluding all cancers)	Weighted mode	1.14289	3.30711	0.394968	0.810916	0.05
328	Gut microbiota abundance (family Ruminococcaceae id.2050)	Chronic lymphocytic leukaemia (controls excluding all cancers)	MR RAPS	1.09995	2.11989	0.570734	0.775953	0.05
329	Gut microbiota abundance (family Streptococcaceae id.1850)	Chronic lymphocytic leukaemia (controls excluding all cancers)	Inverse variance weighted (multiplicative random effects)	1.11531	1.9672	0.632329	0.706225	0.05
329	Gut microbiota abundance (family Streptococcaceae id.1850)	Chronic lymphocytic leukaemia (controls excluding all cancers)	MR Egger	1.45964	37.2552	0.0571882	0.79839	0.05
329	Gut microbiota abundance (family Streptococcaceae id.1850)	Chronic lymphocytic leukaemia (controls excluding all cancers)	Inverse variance weighted (fixed effects)	1.11531	2.21186	0.562386	0.754737	0.05
329	Gut microbiota abundance (family Streptococcaceae id.1850)	Chronic lymphocytic leukaemia (controls excluding all cancers)	Weighted median	1.48429	3.55245	0.620172	0.37508	0.05
329	Gut microbiota abundance (family Streptococcaceae id.1850)	Chronic lymphocytic leukaemia (controls excluding all cancers)	Weighted mode	1.66185	5.74673	0.480575	0.442992	0.05
329	Gut microbiota abundance (family Streptococcaceae id.1850)	Chronic lymphocytic leukaemia (controls excluding all cancers)	MR RAPS	1.11845	2.31033	0.54145	0.762314	0.05
330	Gut microbiota abundance (family Veillonellaceae id.2172)	Chronic lymphocytic leukaemia (controls excluding all cancers)	Inverse variance weighted (multiplicative random effects)	0.659103	1.01626	0.427467	0.0591596	0.05
330	Gut microbiota abundance (family Veillonellaceae id.2172)	Chronic lymphocytic leukaemia (controls excluding all cancers)	MR Egger	0.859338	2.22258	0.332254	0.740813	0.05
330	Gut microbiota abundance (family Veillonellaceae id.2172)	Chronic lymphocytic leukaemia (controls excluding all cancers)	Inverse variance weighted (fixed effects)	0.659103	1.02046	0.425705	0.0615994	0.05
330	Gut microbiota abundance (family Veillonellaceae id.2172)	Chronic lymphocytic leukaemia (controls excluding all cancers)	Weighted median	0.64279	1.24728	0.331263	0.191325	0.05
330	Gut microbiota abundance (family Veillonellaceae id.2172)	Chronic lymphocytic leukaemia (controls excluding all cancers)	Weighted mode	0.592721	1.28551	0.27329	0.202983	0.05
330	Gut microbiota abundance (family Veillonellaceae id.2172)	Chronic lymphocytic leukaemia (controls excluding all cancers)	MR RAPS	0.648588	1.03501	0.406436	0.0694197	0.05
331	Gut microbiota abundance (family Verrucomicrobiaceae id.4036)	Chronic lymphocytic leukaemia (controls excluding all cancers)	Inverse variance weighted (multiplicative random effects)	1.39104	2.2067	0.876874	0.160942	0.05
331	Gut microbiota abundance (family Verrucomicrobiaceae id.4036)	Chronic lymphocytic leukaemia (controls excluding all cancers)	MR Egger	0.889068	6.98342	0.113188	0.901648	0.05
331	Gut microbiota abundance (family Verrucomicrobiaceae id.4036)	Chronic lymphocytic leukaemia (controls excluding all cancers)	Inverse variance weighted (fixed effects)	1.39104	2.3819	0.812379	0.229062	0.05
331	Gut microbiota abundance (family Verrucomicrobiaceae id.4036)	Chronic lymphocytic leukaemia (controls excluding all cancers)	Weighted median	0.977236	2.02155	0.472405	0.950491	0.05
331	Gut microbiota abundance (family Verrucomicrobiaceae id.4036)	Chronic lymphocytic leukaemia (controls excluding all cancers)	Weighted mode	0.875201	2.62197	0.292138	0.816597	0.05
331	Gut microbiota abundance (family Verrucomicrobiaceae id.4036)	Chronic lymphocytic leukaemia (controls excluding all cancers)	MR RAPS	1.40609	2.48975	0.794086	0.242367	0.05
332	Gut microbiota abundance (family Victivallaceae id.2255)	Chronic lymphocytic leukaemia (controls excluding all cancers)	Inverse variance weighted (multiplicative random effects)	1.25363	1.65392	0.950216	0.109864	0.05
332	Gut microbiota abundance (family Victivallaceae id.2255)	Chronic lymphocytic leukaemia (controls excluding all cancers)	MR Egger	2.91867	17.4438	0.488348	0.209592	0.05
332	Gut microbiota abundance (family Victivallaceae id.2255)	Chronic lymphocytic leukaemia (controls excluding all cancers)	Inverse variance weighted (fixed effects)	1.25363	1.75042	0.897828	0.184446	0.05
332	Gut microbiota abundance (family Victivallaceae id.2255)	Chronic lymphocytic leukaemia (controls excluding all cancers)	Weighted median	1.42358	2.2079	0.917873	0.114731	0.05
332	Gut microbiota abundance (family Victivallaceae id.2255)	Chronic lymphocytic leukaemia (controls excluding all cancers)	Weighted mode	1.5356	3.07487	0.766882	0.260539	0.05
332	Gut microbiota abundance (family Victivallaceae id.2255)	Chronic lymphocytic leukaemia (controls excluding all cancers)	MR RAPS	1.26148	1.79662	0.885733	0.197933	0.05
333	Gut microbiota abundance (genus Actinomyces id.423)	Chronic lymphocytic leukaemia (controls excluding all cancers)	Inverse variance weighted (multiplicative random effects)	0.704386	1.03093	0.481275	0.0713482	0.05
333	Gut microbiota abundance (genus Actinomyces id.423)	Chronic lymphocytic leukaemia (controls excluding all cancers)	MR Egger	1.12202	5.64483	0.223024	0.868414	0.05
333	Gut microbiota abundance (genus Actinomyces id.423)	Chronic lymphocytic leukaemia (controls excluding all cancers)	Inverse variance weighted (fixed effects)	0.704386	1.19231	0.416132	0.191902	0.05
333	Gut microbiota abundance (genus Actinomyces id.423)	Chronic lymphocytic leukaemia (controls excluding all cancers)	Weighted median	0.729297	1.41721	0.375296	0.3517	0.05
333	Gut microbiota abundance (genus Actinomyces id.423)	Chronic lymphocytic leukaemia (controls excluding all cancers)	Weighted mode	0.745366	1.79063	0.310265	0.535431	0.05
333	Gut microbiota abundance (genus Actinomyces id.423)	Chronic lymphocytic leukaemia (controls excluding all cancers)	MR RAPS	0.699839	1.23324	0.397147	0.21693	0.05
334	Gut microbiota abundance (genus Adlercreutzia id.812)	Chronic lymphocytic leukaemia (controls excluding all cancers)	Inverse variance weighted (multiplicative random effects)	1.25275	1.82835	0.858363	0.242717	0.05
334	Gut microbiota abundance (genus Adlercreutzia id.812)	Chronic lymphocytic leukaemia (controls excluding all cancers)	MR Egger	3.6017	99.4515	0.130438	0.377057	0.05
334	Gut microbiota abundance (genus Adlercreutzia id.812)	Chronic lymphocytic leukaemia (controls excluding all cancers)	Inverse variance weighted (fixed effects)	1.25275	2.40235	0.653272	0.497554	0.05
334	Gut microbiota abundance (genus Adlercreutzia id.812)	Chronic lymphocytic leukaemia (controls excluding all cancers)	Weighted median	1.29526	2.92171	0.574219	0.533048	0.05
334	Gut microbiota abundance (genus Adlercreutzia id.812)	Chronic lymphocytic leukaemia (controls excluding all cancers)	Weighted mode	1.36259	3.86849	0.479942	0.586362	0.05
334	Gut microbiota abundance (genus Adlercreutzia id.812)	Chronic lymphocytic leukaemia (controls excluding all cancers)	MR RAPS	1.25639	2.5275	0.62454	0.522164	0.05
335	Gut microbiota abundance (genus Akkermansia id.4037)	Chronic lymphocytic leukaemia (controls excluding all cancers)	Inverse variance weighted (multiplicative random effects)	1.39059	2.20573	0.876694	0.161245	0.05
335	Gut microbiota abundance (genus Akkermansia id.4037)	Chronic lymphocytic leukaemia (controls excluding all cancers)	MR Egger	0.887235	6.95995	0.113102	0.89987	0.05
335	Gut microbiota abundance (genus Akkermansia id.4037)	Chronic lymphocytic leukaemia (controls excluding all cancers)	Inverse variance weighted (fixed effects)	1.39059	2.38065	0.81228	0.229343	0.05
335	Gut microbiota abundance (genus Akkermansia id.4037)	Chronic lymphocytic leukaemia (controls excluding all cancers)	Weighted median	0.976981	2.05448	0.464591	0.951035	0.05
335	Gut microbiota abundance (genus Akkermansia id.4037)	Chronic lymphocytic leukaemia (controls excluding all cancers)	Weighted mode	0.876417	2.60562	0.294788	0.817221	0.05
335	Gut microbiota abundance (genus Akkermansia id.4037)	Chronic lymphocytic leukaemia (controls excluding all cancers)	MR RAPS	1.40561	2.4883	0.794009	0.242637	0.05
336	Gut microbiota abundance (genus Alistipes id.968)	Chronic lymphocytic leukaemia (controls excluding all cancers)	Inverse variance weighted (multiplicative random effects)	1.25678	3.32027	0.475713	0.644721	0.05
336	Gut microbiota abundance (genus Alistipes id.968)	Chronic lymphocytic leukaemia (controls excluding all cancers)	MR Egger	3.95702	874.794	0.0178991	0.587284	0.05
336	Gut microbiota abundance (genus Alistipes id.968)	Chronic lymphocytic leukaemia (controls excluding all cancers)	Inverse variance weighted (fixed effects)	1.25678	2.53356	0.62343	0.522843	0.05
336	Gut microbiota abundance (genus Alistipes id.968)	Chronic lymphocytic leukaemia (controls excluding all cancers)	Weighted median	0.961973	2.94891	0.313808	0.945918	0.05
336	Gut microbiota abundance (genus Alistipes id.968)	Chronic lymphocytic leukaemia (controls excluding all cancers)	Weighted mode	0.388135	2.83918	0.0530605	0.371255	0.05
336	Gut microbiota abundance (genus Alistipes id.968)	Chronic lymphocytic leukaemia (controls excluding all cancers)	MR RAPS	1.28572	2.64667	0.624589	0.495067	0.05
337	Gut microbiota abundance (genus Allisonella id.2174)	Chronic lymphocytic leukaemia (controls excluding all cancers)	Inverse variance weighted (multiplicative random effects)	0.766872	0.950468	0.618739	0.015355	0.05
337	Gut microbiota abundance (genus Allisonella id.2174)	Chronic lymphocytic leukaemia (controls excluding all cancers)	MR Egger	0.653019	10.5844	0.040289	0.723499	0.05
337	Gut microbiota abundance (genus Allisonella id.2174)	Chronic lymphocytic leukaemia (controls excluding all cancers)	Inverse variance weighted (fixed effects)	0.766872	1.08211	0.543468	0.13083	0.05
337	Gut microbiota abundance (genus Allisonella id.2174)	Chronic lymphocytic leukaemia (controls excluding all cancers)	Weighted median	0.727907	1.1176	0.474098	0.146567	0.05
337	Gut microbiota abundance (genus Allisonella id.2174)	Chronic lymphocytic leukaemia (controls excluding all cancers)	Weighted mode	0.641784	1.23462	0.333614	0.23227	0.05
337	Gut microbiota abundance (genus Allisonella id.2174)	Chronic lymphocytic leukaemia (controls excluding all cancers)	MR RAPS	0.763863	1.10382	0.528606	0.151542	0.05
338	Gut microbiota abundance (genus Alloprevotella id.961)	Chronic lymphocytic leukaemia (controls excluding all cancers)	Inverse variance weighted (multiplicative random effects)	0.856347	1.37474	0.533431	0.52078	0.05
338	Gut microbiota abundance (genus Alloprevotella id.961)	Chronic lymphocytic leukaemia (controls excluding all cancers)	MR Egger	0.173341	86.6283	0.000346852	0.490747	0.05
338	Gut microbiota abundance (genus Alloprevotella id.961)	Chronic lymphocytic leukaemia (controls excluding all cancers)	Inverse variance weighted (fixed effects)	0.856347	1.30253	0.563005	0.468596	0.05
338	Gut microbiota abundance (genus Alloprevotella id.961)	Chronic lymphocytic leukaemia (controls excluding all cancers)	Weighted median	0.765931	1.37306	0.427257	0.370565	0.05
338	Gut microbiota abundance (genus Alloprevotella id.961)	Chronic lymphocytic leukaemia (controls excluding all cancers)	Weighted mode	0.686001	1.43291	0.328422	0.372682	0.05
338	Gut microbiota abundance (genus Alloprevotella id.961)	Chronic lymphocytic leukaemia (controls excluding all cancers)	MR RAPS	0.849538	1.32184	0.545991	0.46972	0.05
339	Gut microbiota abundance (genus Anaerofilum id.2053)	Chronic lymphocytic leukaemia (controls excluding all cancers)	Inverse variance weighted (multiplicative random effects)	0.783519	1.04386	0.588108	0.0955675	0.05
339	Gut microbiota abundance (genus Anaerofilum id.2053)	Chronic lymphocytic leukaemia (controls excluding all cancers)	MR Egger	1.03895	11.0878	0.0973523	0.97177	0.05
339	Gut microbiota abundance (genus Anaerofilum id.2053)	Chronic lymphocytic leukaemia (controls excluding all cancers)	Inverse variance weighted (fixed effects)	0.783519	1.14567	0.535848	0.208212	0.05
339	Gut microbiota abundance (genus Anaerofilum id.2053)	Chronic lymphocytic leukaemia (controls excluding all cancers)	Weighted median	0.83608	1.3504	0.517647	0.464224	0.05
339	Gut microbiota abundance (genus Anaerofilum id.2053)	Chronic lymphocytic leukaemia (controls excluding all cancers)	Weighted mode	0.863829	1.93992	0.384656	0.731034	0.05
339	Gut microbiota abundance (genus Anaerofilum id.2053)	Chronic lymphocytic leukaemia (controls excluding all cancers)	MR RAPS	0.778931	1.16641	0.520174	0.225214	0.05
340	Gut microbiota abundance (genus Anaerostipes id.1991)	Chronic lymphocytic leukaemia (controls excluding all cancers)	Inverse variance weighted (multiplicative random effects)	1.53091	3.14078	0.746212	0.245424	0.05
340	Gut microbiota abundance (genus Anaerostipes id.1991)	Chronic lymphocytic leukaemia (controls excluding all cancers)	MR Egger	0.13709	2.1822	0.00861218	0.142967	0.05
340	Gut microbiota abundance (genus Anaerostipes id.1991)	Chronic lymphocytic leukaemia (controls excluding all cancers)	Inverse variance weighted (fixed effects)	1.53091	3.1387	0.746706	0.244989	0.05
340	Gut microbiota abundance (genus Anaerostipes id.1991)	Chronic lymphocytic leukaemia (controls excluding all cancers)	Weighted median	1.26977	3.47474	0.464009	0.641927	0.05
340	Gut microbiota abundance (genus Anaerostipes id.1991)	Chronic lymphocytic leukaemia (controls excluding all cancers)	Weighted mode	1.07821	4.84954	0.239721	0.923955	0.05
340	Gut microbiota abundance (genus Anaerostipes id.1991)	Chronic lymphocytic leukaemia (controls excluding all cancers)	MR RAPS	1.55524	3.31875	0.728818	0.253453	0.05
341	Gut microbiota abundance (genus Anaerotruncus id.2054)	Chronic lymphocytic leukaemia (controls excluding all cancers)	Inverse variance weighted (multiplicative random effects)	0.562008	1.08204	0.291907	0.0846899	0.05
341	Gut microbiota abundance (genus Anaerotruncus id.2054)	Chronic lymphocytic leukaemia (controls excluding all cancers)	MR Egger	0.521605	4.76265	0.057126	0.531763	0.05
341	Gut microbiota abundance (genus Anaerotruncus id.2054)	Chronic lymphocytic leukaemia (controls excluding all cancers)	Inverse variance weighted (fixed effects)	0.562008	1.04708	0.301652	0.06951	0.05
341	Gut microbiota abundance (genus Anaerotruncus id.2054)	Chronic lymphocytic leukaemia (controls excluding all cancers)	Weighted median	0.616963	1.47566	0.257948	0.277719	0.05
341	Gut microbiota abundance (genus Anaerotruncus id.2054)	Chronic lymphocytic leukaemia (controls excluding all cancers)	Weighted mode	0.772595	4.7175	0.12653	0.785052	0.05
341	Gut microbiota abundance (genus Anaerotruncus id.2054)	Chronic lymphocytic leukaemia (controls excluding all cancers)	MR RAPS	0.541791	1.0431	0.28141	0.0666912	0.05
342	Gut microbiota abundance (genus Bacteroides id.918)	Chronic lymphocytic leukaemia (controls excluding all cancers)	Inverse variance weighted (multiplicative random effects)	1.01372	3.40661	0.301659	0.982416	0.05
342	Gut microbiota abundance (genus Bacteroides id.918)	Chronic lymphocytic leukaemia (controls excluding all cancers)	MR Egger	0.353599	13411.3	9.32288e-06	0.81893	0.05
[truncated: 1,514 more rows]

## Sheet: Supplementary Table 3
Supplementary Table 3. SNP information included in MR studies
Batch	Exposure	Outcome	SNP	Chr	Pos	EA	OA	Eaf.exposure	Beta.exposure	Se.exposure	Pval.exposure	Eaf.outcome	Beta.outcome	Se.outcome	Pval.outcome
1	Gut microbiota abundance (family Acidaminococcaceae id.2166)	Acute lymphocytic leukaemia (controls excluding all cancers)	rs262812	6	158647999	T	C	NA	-0.065675	0.0142257	3.24908e-06	0.3051	-0.00978054	0.114036	0.931652
1	Gut microbiota abundance (family Acidaminococcaceae id.2166)	Acute lymphocytic leukaemia (controls excluding all cancers)	rs2933324	9	107117653	G	A	NA	0.0662557	0.0140257	2.23676e-06	0.773442	0.131292	0.125741	0.296421
1	Gut microbiota abundance (family Acidaminococcaceae id.2166)	Acute lymphocytic leukaemia (controls excluding all cancers)	rs6589457	11	114701288	G	A	NA	-0.165911	0.0349516	2.3151e-06	0.950416	0.151833	0.242379	0.531035
1	Gut microbiota abundance (family Acidaminococcaceae id.2166)	Acute lymphocytic leukaemia (controls excluding all cancers)	rs6923842	6	5723181	T	C	NA	-0.0796106	0.0169192	2.21304e-06	0.114521	0.00494523	0.166445	0.976298
1	Gut microbiota abundance (family Acidaminococcaceae id.2166)	Acute lymphocytic leukaemia (controls excluding all cancers)	rs74540770	3	186553389	G	A	NA	-0.108969	0.0243533	7.0881e-06	0.0794831	0.0766894	0.198191	0.698795
1	Gut microbiota abundance (family Acidaminococcaceae id.2166)	Acute lymphocytic leukaemia (controls excluding all cancers)	rs78702810	3	18462531	T	C	NA	-0.143755	0.0323244	9.16474e-06	0.106793	-0.0649552	0.17224	0.706083
2	Gut microbiota abundance (family Actinomycetaceae id.421)	Acute lymphocytic leukaemia (controls excluding all cancers)	rs2889192	9	76394568	T	G	NA	-0.0887537	0.0195009	3.64418e-06	0.851551	-0.0147288	0.147349	0.920377
2	Gut microbiota abundance (family Actinomycetaceae id.421)	Acute lymphocytic leukaemia (controls excluding all cancers)	rs34583783	6	67207371	G	T	NA	0.123756	0.026427	5.47974e-06	0.061048	-0.135246	0.217386	0.533846
2	Gut microbiota abundance (family Actinomycetaceae id.421)	Acute lymphocytic leukaemia (controls excluding all cancers)	rs35011108	6	133007480	A	G	NA	0.241826	0.0503796	1.82671e-06	0.0679124	-0.160902	0.210595	0.444846
2	Gut microbiota abundance (family Actinomycetaceae id.421)	Acute lymphocytic leukaemia (controls excluding all cancers)	rs4073240	6	169224781	G	A	NA	0.0747546	0.0164684	6.05327e-06	0.380434	0.144915	0.107758	0.178684
3	Gut microbiota abundance (family Alcaligenaceae id.2875)	Acute lymphocytic leukaemia (controls excluding all cancers)	rs1153990	5	104233461	A	G	NA	-0.058727	0.0128306	5.96788e-06	0.315069	0.162117	0.112845	0.150823
3	Gut microbiota abundance (family Alcaligenaceae id.2875)	Acute lymphocytic leukaemia (controls excluding all cancers)	rs147968	16	85945839	C	T	NA	0.0489475	0.0110321	9.12704e-06	0.460966	0.0815284	0.105037	0.437638
3	Gut microbiota abundance (family Alcaligenaceae id.2875)	Acute lymphocytic leukaemia (controls excluding all cancers)	rs28480294	15	71522509	C	T	NA	0.0516967	0.0115503	6.60602e-06	0.643176	0.0827703	0.109109	0.448092
3	Gut microbiota abundance (family Alcaligenaceae id.2875)	Acute lymphocytic leukaemia (controls excluding all cancers)	rs4033856	4	45642485	T	C	NA	-0.081834	0.0168931	1.02903e-06	0.912949	-0.263024	0.18737	0.160389
3	Gut microbiota abundance (family Alcaligenaceae id.2875)	Acute lymphocytic leukaemia (controls excluding all cancers)	rs56050831	20	29862692	C	T	NA	0.0725684	0.015137	1.47656e-06	0.198407	0.0706132	0.130925	0.589652
3	Gut microbiota abundance (family Alcaligenaceae id.2875)	Acute lymphocytic leukaemia (controls excluding all cancers)	rs62191117	2	239900775	A	G	NA	0.0684302	0.0133636	2.75943e-07	0.20562	0.167452	0.129516	0.196041
3	Gut microbiota abundance (family Alcaligenaceae id.2875)	Acute lymphocytic leukaemia (controls excluding all cancers)	rs6969323	7	104214487	A	C	NA	-0.0593564	0.0129137	3.8858e-06	0.220109	0.0740508	0.126623	0.558675
3	Gut microbiota abundance (family Alcaligenaceae id.2875)	Acute lymphocytic leukaemia (controls excluding all cancers)	rs7638039	3	70588939	T	C	NA	0.0603335	0.0127779	2.70477e-06	0.246026	0.230693	0.121692	0.0579976
3	Gut microbiota abundance (family Alcaligenaceae id.2875)	Acute lymphocytic leukaemia (controls excluding all cancers)	rs9537886	13	58545246	A	C	NA	-0.0570888	0.0110683	2.35109e-07	0.427834	0.0823288	0.105312	0.434355
4	Gut microbiota abundance (family Bacteroidaceae id.917)	Acute lymphocytic leukaemia (controls excluding all cancers)	rs1340392	1	102961031	A	G	NA	-0.0582107	0.0131945	9.5982e-06	0.134787	-0.0225097	0.154456	0.884131
4	Gut microbiota abundance (family Bacteroidaceae id.917)	Acute lymphocytic leukaemia (controls excluding all cancers)	rs17619981	19	24342250	T	G	NA	0.0880978	0.0187002	2.68683e-06	0.135224	0.139379	0.152824	0.361756
4	Gut microbiota abundance (family Bacteroidaceae id.917)	Acute lymphocytic leukaemia (controls excluding all cancers)	rs2023437	14	22045949	T	C	NA	-0.0782325	0.0167634	5.01822e-06	0.12404	0.112772	0.157874	0.47503
4	Gut microbiota abundance (family Bacteroidaceae id.917)	Acute lymphocytic leukaemia (controls excluding all cancers)	rs66710942	3	77215327	T	C	NA	-0.0488038	0.0107412	5.8626e-06	0.475861	-0.0884987	0.104696	0.397949
4	Gut microbiota abundance (family Bacteroidaceae id.917)	Acute lymphocytic leukaemia (controls excluding all cancers)	rs6795673	3	10593224	C	T	NA	0.0538565	0.0105251	3.37909e-07	0.477945	0.0236486	0.105039	0.821869
4	Gut microbiota abundance (family Bacteroidaceae id.917)	Acute lymphocytic leukaemia (controls excluding all cancers)	rs9507307	13	24910476	C	T	NA	0.0604456	0.0129128	2.12711e-06	0.243595	0.0866104	0.12217	0.478367
5	Gut microbiota abundance (family Bacteroidales S24 7group id.11173)	Acute lymphocytic leukaemia (controls excluding all cancers)	rs10872669	6	151515172	G	A	NA	0.123071	0.0275665	9.49008e-06	0.907668	-0.109338	0.182552	0.549209
5	Gut microbiota abundance (family Bacteroidales S24 7group id.11173)	Acute lymphocytic leukaemia (controls excluding all cancers)	rs12748533	1	242767252	G	T	NA	-0.0821108	0.0172701	2.59018e-06	0.287856	-0.196914	0.116195	0.0901364
5	Gut microbiota abundance (family Bacteroidales S24 7group id.11173)	Acute lymphocytic leukaemia (controls excluding all cancers)	rs17043785	2	53139362	T	C	NA	-0.176187	0.0347133	5.11835e-07	0.0882091	-0.264717	0.185541	0.153658
5	Gut microbiota abundance (family Bacteroidales S24 7group id.11173)	Acute lymphocytic leukaemia (controls excluding all cancers)	rs1850003	15	47340971	A	G	NA	0.084048	0.0177806	2.4053e-06	0.231728	-0.1495	0.123358	0.225541
5	Gut microbiota abundance (family Bacteroidales S24 7group id.11173)	Acute lymphocytic leukaemia (controls excluding all cancers)	rs61508842	3	158653545	T	C	NA	0.122574	0.0272389	7.82781e-06	0.0872892	0.162709	0.185533	0.380499
5	Gut microbiota abundance (family Bacteroidales S24 7group id.11173)	Acute lymphocytic leukaemia (controls excluding all cancers)	rs738193	22	25943322	T	C	NA	0.0847328	0.0165856	3.82164e-07	0.352486	-0.0120846	0.10944	0.912075
[truncated: 5,712 more rows]

## Sheet: Supplementary Table 4
Supplementary Table 4. SNP information related to confounding factors
[truncated: 22 more rows]

## Sheet: Supplementary Table 5
Supplementary Table 5. MR-Steiger test results for SNPs
[truncated: 5,766 more rows]

## Sheet: Supplementary Table 6
Supplementary Table 6. Cochrane Q-test results for all batches
[truncated: 1,742 more rows]

[truncated: 2 more sheets: Supplementary Table 7, Supplementary Table 8]
